# Supplementary material for: Substrate binding and catalytic mechanism of the Se-glycosyltransferase SenB in the biosynthesis of selenoneine
Source: Nat Commun. 2024 Feb 23;15:1659. doi: 10.1038/s41467-024-46065-6 (PMC10891094; doi:10.1038/s41467-024-46065-6)
Supplement: Supplementary file 4 — Source data [file 41467_2024_46065_MOESM4_ESM.xlsx]

## Sheet: Fig. 4h
Fig. 4h
		WT	E231A	N20A	T23A	N20A/T23A	Q131A	H235A	Q131A/H235A	N20A/T23A/E231A	V157A	V157F	V157I	V157M	V157R	V157K
	UDP-GlcNAc	96.612	12.3179	49.615	76.7883	3.0897	43.3914	87.3354	24.0379	0	78.0013	68.0533	44.4067	48.2094	23.2028	33.8049
		105.628	11.4146	53.2243	61.418	2.3215	63.1087	80.0234	23.7209	0	95.0811	75.6278	51.3357	48.1961	26.0165	40.4406
		97.7598	8.0256	32.7546	72.2211	2.7859	36.1371	82.9705	27.9443	0	86.8321	71.8395	50.691	41.3557	26.62	39.0673
		WT	E231A	N20A/T23A	Q131A/H235A	N20A/T23A/E231A
	UDP-Glc	96.612	12.3179	8.12597	26.4506	0
		105.628	11.4146	7.19926	26.6336	0
		97.7598	8.0256	5.67394	26.1764	0
		WT	E231A	N20A/T23A	Q131A/H235A	N20A/T23A/E231A
	UDP-GalNAc	96.612	12.3179	6.3697	79.8516	0
		105.628	11.4146	6.521	74.7462	0
		97.7598	8.0256	6.3876	67.7598	0
		WT	E231A	N20A/T23A	Q131A/H235A	N20A/T23A/E231A
	UDP-Gal	98.2282	15.2628	8.9448	57.6062	0
		101.938	13.5085	6.8239	55.0396	0
		99.8342	12.4802	7.4545	62.8736	0

## Sheet: Fig. 5c
Fig. 5c
		WT	H58A	H58Q	H58D	WT	K158R	K158H	K158E	K158N	K158A	K158G	K158V
	UDP-Glc	91.1722	46.6827	90.5082	12.2127	96.612	12.3368	2.4394	1.9429	13.831	0.5839	0.2977	1.5089
		100.835	41.2599	78.5802	30.6101	105.628	11.7121	2.378	1.9908	17.5674	0.8002	0.1425	0.7737
		107.992	40.9307	79.7775	15.1557	97.7598	12.2512	2.5001	1.8546	15.2143	0.7158	0.3204	0.3483

## Sheet: Supplementary Fig. 1a
Supplementary Fig. 1a
		Retention (mL)	Absorbance 280 nm (mAU)
		0.001536	-0.00796
		0.004866	-0.00785
		0.008194	-0.00788
		0.011523	-0.00648
		0.014852	-0.00468
		0.01818	-0.00588
		0.021509	-0.00865
		0.024837	-0.00774
		0.028167	-0.0058
		0.031495	-0.00522
		0.034823	-0.00728
		0.038153	-0.00869
		0.041481	-0.01084
		0.04481	-0.01296
		0.048139	-0.01444
		0.051468	-0.01758
		0.054796	-0.01855
		0.058125	-0.01765
		0.061454	-0.01565
		0.064782	-0.01655
		0.068111	-0.02009
		0.07144	-0.02385
		0.074768	-0.02261
		0.078097	-0.02195
		0.081426	-0.01862
		0.084755	-0.01748
		0.088083	-0.0154
		0.091413	-0.01108
		0.094741	-0.00815
		0.098069	-0.00443
		0.101398	-0.0048
		0.104727	-0.00354
		0.108056	-0.00325
		0.111384	-0.00055
		0.114713	-0.00175
		0.118042	-0.00385
		0.12137	-0.00408
		0.1247	-0.00259
		0.128028	-0.00447
		0.131357	-0.0076
		0.134686	-0.00633
		0.138014	-0.00864
		0.141343	-0.00907
		0.144671	-0.00945
		0.148001	-0.009
		0.151329	-0.00583
		0.154658	-0.00379
		0.157987	-6e-06
		0.161315	0.002555
		0.164644	0.002608
		0.167973	0.006155
		0.171302	0.010237
		0.17463	0.006618
		0.177958	0.005932
		0.181288	0.008868
		0.184616	0.008086
		0.187945	0.006629
		0.191274	0.006181
		0.194603	0.001326
		0.197931	-0.0001
		0.20126	-0.00067
		0.204589	-0.00154
		0.207917	-0.00366
		0.211246	-0.00364
		0.214575	-0.00298
		0.217903	-0.0053
		0.221232	-0.00459
		0.224561	-0.00569
		0.22789	-0.00414
		0.231218	-0.00105
		0.234548	0.006204
		0.237876	0.014482
		0.241204	0.026891
		0.244534	0.040664
		0.247862	0.053664
		0.251191	0.070696
		0.254519	0.086734
		0.257848	0.106293
		0.261177	0.128642
		0.264505	0.150097
		0.267835	0.172386
		0.271163	0.191614
		0.274492	0.210922
		0.277821	0.230558
		0.281149	0.249915
		0.284478	0.264958
		0.287807	0.283396
		0.291136	0.294829
		0.294464	0.309829
		0.297792	0.321307
		0.301122	0.332924
		0.30445	0.338051
		0.307779	0.345215
		0.311108	0.353123
		0.314437	0.356376
		0.317765	0.360431
		0.321094	0.361807
		0.324423	0.360824
		0.327751	0.356585
		0.33108	0.351922
		0.334409	0.3479
		0.337738	0.344389
		0.341066	0.33946
		0.344395	0.336234
		0.347724	0.330652
		0.351052	0.323017
		0.354382	0.317937
		0.35771	0.311606
		0.361038	0.303093
		0.364367	0.293338
		0.367696	0.288184
		0.371025	0.283788
		0.374353	0.278519
		0.377683	0.272967
		0.381011	0.265058
		0.384339	0.25683
		0.387669	0.248414
		0.390997	0.243309
		0.394326	0.238476
		0.397655	0.234002
		0.400983	0.229669
		0.404312	0.225829
		0.40764	0.217343
		0.41097	0.211778
		0.414298	0.204894
		0.417627	0.199038
		0.420956	0.194841
		0.424284	0.191596
		0.427613	0.185875
		0.430942	0.183683
		0.434271	0.180625
		0.437599	0.172136
		0.440928	0.165607
		0.444257	0.1633
		0.447585	0.161138
		0.450914	0.158805
		0.454243	0.156107
		0.457572	0.15474
		0.4609	0.152068
		0.464229	0.147662
		0.467558	0.142845
		0.470886	0.138965
		0.474216	0.13298
		0.477544	0.130214
		0.480873	0.129968
		0.484201	0.129483
		0.48753	0.125808
		0.490859	0.122716
		0.494187	0.118255
		0.497517	0.112598
		0.500845	0.111263
		0.504173	0.106347
		0.507503	0.105199
		0.510831	0.104856
		0.51416	0.105048
		0.517488	0.100373
		0.520818	0.09771
		0.524146	0.093248
		0.527474	0.087758
		0.530804	0.081949
		0.534132	0.081595
		0.537461	0.081634
		0.54079	0.080349
		0.544118	0.07829
		0.547447	0.078708
		0.550776	0.078353
		0.554105	0.078685
		0.557433	0.079564
		0.560762	0.082017
		0.564091	0.082929
		0.567419	0.082875
		0.570748	0.083284
		0.574077	0.08162
		0.577406	0.08153
		0.580734	0.078668
		0.584063	0.076901
		0.587392	0.076942
		0.59072	0.076634
		0.594049	0.072409
		0.597378	0.069016
		0.600707	0.064675
		0.604035	0.06288
		0.607364	0.061026
		0.610693	0.058655
		0.614021	0.057517
		0.617351	0.057326
		0.620679	0.055726
		0.624008	0.054123
		0.627337	0.054625
		0.630665	0.053483
		0.633994	0.051091
		0.637322	0.049389
		0.640652	0.049233
		0.64398	0.051266
		0.647308	0.050064
		0.650638	0.049798
		0.653966	0.051124
		0.657295	0.049862
		0.660624	0.051642
		0.663953	0.051334
		0.667281	0.050438
		0.670609	0.048797
		0.673939	0.050064
		0.677267	0.048513
		0.680596	0.04636
		0.683925	0.044051
		0.687253	0.045384
		0.690582	0.047095
		0.693911	0.045934
		0.69724	0.045655
		0.700568	0.042265
		0.703897	0.041211
		0.707226	0.03927
		0.710554	0.036845
		0.713883	0.03339
		0.717212	0.031804
		0.720541	0.033601
		0.723869	0.035853
		0.727198	0.031988
		0.730527	0.027427
		0.733855	0.02423
		0.737185	0.024946
		0.740513	0.023624
		0.743842	0.025326
		0.74717	0.024872
		0.750499	0.024011
		0.753828	0.025199
		0.757156	0.025151
		0.760486	0.025139
		0.763814	0.021602
		0.767142	0.022919
		0.770472	0.02515
		0.7738	0.024835
		0.777129	0.023569
		0.780457	0.023246
		0.783787	0.022088
		0.787115	0.019551
		0.790443	0.018955
		0.793773	0.019109
		0.797101	0.017476
		0.80043	0.016654
		0.803759	0.015658
		0.807088	0.014243
		0.810416	0.013444
		0.813745	0.010532
		0.817074	0.009136
		0.820402	0.009069
		0.823731	0.009951
		0.82706	0.012327
		0.830388	0.012853
		0.833717	0.014256
		0.837046	0.015411
		0.840375	0.014282
		0.843703	0.015444
		0.847033	0.017431
		0.850361	0.018827
		0.853689	0.019565
		0.857018	0.022011
		0.860347	0.021635
		0.863676	0.021787
		0.867004	0.020195
		0.870333	0.017956
		0.873662	0.016965
		0.87699	0.01634
		0.88032	0.015696
		0.883648	0.014961
		0.886977	0.01265
		0.890306	0.009034
		0.893634	0.00846
		0.896963	0.007409
		0.900291	0.006787
		0.903621	0.006557
		0.906949	0.007284
		0.910277	0.007595
		0.913607	0.00666
		0.916935	0.007041
		0.920264	0.009656
		0.923593	0.011124
		0.926922	0.011533
		0.93025	0.014098
		0.933578	0.014726
		0.936908	0.015672
		0.940236	0.014927
		0.943565	0.01182
		0.946894	0.010191
		0.950223	0.010109
		0.953551	0.011662
		0.95688	0.012517
		0.960209	0.012765
		0.963537	0.012457
		0.966866	0.013346
		0.970195	0.014369
		0.973523	0.013734
		0.976852	0.015455
		0.980181	0.014696
		0.98351	0.014983
		0.986838	0.015575
		0.990168	0.016987
		0.993496	0.015911
		0.996824	0.015267
		1.00015	0.012859
		1.00348	0.011599
		1.00681	0.01132
		1.01014	0.010578
		1.01347	0.00949
		1.0168	0.009601
		1.02012	0.010216
		1.02346	0.011433
		1.02678	0.014453
		1.03011	0.015458
		1.03344	0.016174
		1.03677	0.015385
		1.0401	0.017357
		1.04343	0.018497
		1.04676	0.01818
		1.05008	0.016844
		1.05341	0.015603
		1.05674	0.012488
		1.06007	0.009694
		1.0634	0.006867
		1.06673	0.0028
		1.07006	0.000831
		1.07339	0.001191
		1.07671	0.001613
		1.08004	0.001245
		1.08337	-0.00029
		1.0867	-0.00073
		1.09003	-0.00022
		1.09336	0.001068
		1.09669	0.000662
		1.10001	0.001894
		1.10334	0.006316
		1.10667	0.009183
		1.11	0.010259
		1.11333	0.009223
		1.11666	0.008196
		1.11999	0.006796
		1.12332	0.004624
		1.12664	0.005987
		1.12997	0.006367
		1.1333	0.004779
		1.13663	0.003727
		1.13996	0.002243
		1.14329	0.003084
		1.14662	0.004049
		1.14995	0.002244
		1.15328	-0.00087
		1.1566	-0.00289
		1.15993	-0.00227
		1.16326	-0.00065
		1.16659	0.000286
		1.16992	-0.00043
		1.17325	-8.4e-05
		1.17658	-0.00041
		1.1799	0.000839
		1.18323	0.001903
		1.18656	-0.00021
		1.18989	-0.00172
		1.19322	-0.00021
		1.19655	-0.00071
		1.19988	-0.00313
		1.20321	-0.0068
		1.20653	-0.0078
		1.20986	-0.0068
		1.21319	-0.00715
		1.21652	-0.00868
		1.21985	-0.00976
		1.22318	-0.0109
		1.22651	-0.0121
		1.22984	-0.00944
		1.23316	-0.00794
		1.23649	-0.00538
		1.23982	-0.00326
		1.24315	-0.00189
		1.24648	0.00063
		1.24981	0.000767
		1.25314	0.000588
		1.25646	0.001661
		1.25979	0.003026
		1.26312	0.004518
		1.26645	0.005142
		1.26978	0.004791
		1.27311	0.00287
		1.27644	-0.00016
		1.27977	-0.00238
		1.28309	-0.00091
		1.28642	8.7e-05
		1.28975	0.000229
		1.29308	-0.00054
		1.29641	-0.00311
		1.29974	-0.00779
		1.30307	-0.0083
		1.3064	-0.01016
		1.30973	-0.01187
		1.31305	-0.01238
		1.31638	-0.01261
		1.31971	-0.01215
		1.32304	-0.01182
		1.32637	-0.01193
		1.3297	-0.01111
		1.33303	-0.01014
		1.33635	-0.00979
		1.33968	-0.00737
		1.34301	-0.00463
		1.34634	-0.00218
		1.34967	-0.00078
		1.353	-0.00104
		1.35633	-0.00179
		1.35966	-0.00212
		1.36298	-0.00254
		1.36631	-0.00363
		1.36964	-0.00513
		1.37297	-0.00738
		1.3763	-0.00761
		1.37963	-0.00507
		1.38296	-0.00484
		1.38628	-0.00732
		1.38961	-0.00818
		1.39294	-0.00756
		1.39627	-0.00717
		1.3996	-0.0051
		1.40293	-0.00384
		1.40626	-0.00494
		1.40959	-0.0062
		1.41291	-0.00282
		1.41624	0.000537
		1.41957	-0.00251
		1.4229	-0.00546
		1.42623	-0.00604
		1.42956	-0.00853
		1.43289	-0.00956
		1.43622	-0.00969
		1.43955	-0.01055
		1.44287	-0.01242
		1.4462	-0.01266
		1.44953	-0.01074
		1.45286	-0.01178
		1.45619	-0.01241
		1.45952	-0.0111
		1.46285	-0.00966
		1.46617	-0.00882
		1.4695	-0.00774
		1.47283	-0.00682
		1.47616	-0.00733
		1.47949	-0.00763
		1.48282	-0.00799
		1.48615	-0.00907
		1.48948	-0.00884
		1.4928	-0.00813
		1.49613	-0.00842
		1.49946	-0.00954
		1.50279	-0.00916
		1.50612	-0.00785
		1.50945	-0.00893
		1.51278	-0.00965
		1.51611	-0.00975
		1.51943	-0.01014
		1.52276	-0.00923
		1.52609	-0.00729
		1.52942	-0.0046
		1.53275	-0.0041
		1.53608	-0.00591
		1.53941	-0.00553
		1.54273	-0.00373
		1.54606	-0.00283
		1.54939	-0.00316
		1.55272	-0.00282
		1.55605	-0.00104
		1.55938	-0.00063
		1.56271	-0.00088
		1.56604	-0.00219
		1.56936	-0.00434
		1.57269	-0.00547
		1.57602	-0.00518
		1.57935	-0.0034
		1.58268	-0.00339
		1.58601	-0.00471
		1.58934	-0.00491
		1.59267	-0.00465
		1.596	-0.00535
		1.59932	-0.00628
		1.60265	-0.00623
		1.60598	-0.00611
		1.60931	-0.00602
		1.61264	-0.00554
		1.61597	-0.00413
		1.6193	-0.00348
		1.62262	-0.00288
		1.62595	-0.00134
		1.62928	-0.00129
		1.63261	-0.00272
		1.63594	-0.00299
		1.63927	-0.00187
		1.6426	-0.00238
		1.64593	-0.00296
		1.64925	-0.00215
		1.65258	-0.00225
		1.65591	-0.00503
		1.65924	-0.0086
		1.66257	-0.00936
		1.6659	-0.01115
		1.66923	-0.01214
		1.67256	-0.01059
		1.67588	-0.0102
		1.67921	-0.01067
		1.68254	-0.01094
		1.68587	-0.01089
		1.6892	-0.01288
		1.69253	-0.01332
		1.69586	-0.0108
		1.69918	-0.00777
		1.70251	-0.00677
		1.70584	-0.00845
		1.70917	-0.00927
		1.7125	-0.00907
		1.71583	-0.00726
		1.71916	-0.00641
		1.72249	-0.00691
		1.72582	-0.00535
		1.72914	-0.00255
		1.73247	-0.00127
		1.7358	-0.00174
		1.73913	-0.00301
		1.74246	-0.00458
		1.74579	-0.00449
		1.74912	-0.00313
		1.75244	-0.00362
		1.75577	-0.0051
		1.7591	-0.00577
		1.76243	-0.00563
		1.76576	-0.00541
		1.76909	-0.00464
		1.77242	-0.00395
		1.77574	-0.00395
		1.77907	-0.00379
		1.7824	-0.00434
		1.78573	-0.00446
		1.78906	-0.00294
		1.79239	-0.00416
		1.79572	-0.00505
		1.79905	-0.00429
		1.80238	-0.00259
		1.8057	-0.00247
		1.80903	-0.00381
		1.81236	-0.0048
		1.81569	-0.00638
		1.81902	-0.00813
		1.82235	-0.00697
		1.82568	-0.00472
		1.829	-0.0042
		1.83233	-0.00373
		1.83566	-0.0029
		1.83899	-0.00143
		1.84232	-0.00014
		1.84565	-0.00031
		1.84898	-0.00029
		1.85231	-0.00128
		1.85563	-0.00352
		1.85896	-0.00422
		1.86229	-0.00391
		1.86562	-0.00473
		1.86895	-0.00626
		1.87228	-0.00836
		1.87561	-0.0112
		1.87894	-0.01023
		1.88227	-0.01111
		1.88559	-0.01192
		1.88892	-0.01264
		1.89225	-0.01088
		1.89558	-0.0089
		1.89891	-0.00787
		1.90224	-0.00788
		1.90557	-0.00645
		1.9089	-0.00558
		1.91222	-0.0052
		1.91555	-0.00418
		1.91888	-0.00533
		1.92221	-0.00643
		1.92554	-0.00707
		1.92887	-0.00698
		1.9322	-0.00628
		1.93552	-0.00634
		1.93885	-0.00582
		1.94218	-0.00422
		1.94551	-0.00509
		1.94884	-0.00786
		1.95217	-0.01019
		1.9555	-0.01021
		1.95883	-0.00704
		1.96215	-0.00751
		1.96548	-0.0075
		1.96881	-0.00611
		1.97214	-0.00419
		1.97547	-0.00445
		1.9788	-0.00458
		1.98213	-0.00474
		1.98546	-0.00557
		1.98878	-0.00447
		1.99211	-0.00158
		1.99544	-0.00145
		1.99877	-0.00117
		2.0021	-0.00203
		2.00543	-0.00097
		2.00876	-0.0023
		2.01208	-0.00596
		2.01541	-0.00824
		2.01874	-0.0086
		2.02207	-0.00767
		2.0254	-0.00682
		2.02873	-0.00715
		2.03206	-0.00661
		2.03539	-0.00508
		2.03871	-0.0071
		2.04204	-0.00866
		2.04537	-0.00984
		2.0487	-0.01151
		2.05203	-0.00994
		2.05536	-0.00835
		2.05869	-0.00796
		2.06202	-0.00713
		2.06535	-0.007
		2.06867	-0.00529
		2.072	-0.00608
		2.07533	-0.0076
		2.07866	-0.00722
		2.08199	-0.00757
		2.08532	-0.00841
		2.08865	-0.00814
		2.09197	-0.00813
		2.0953	-0.00678
		2.09863	-0.00634
		2.10196	-0.00693
		2.10529	-0.00792
		2.10862	-0.00901
		2.11195	-0.00828
		2.11528	-0.00601
		2.1186	-0.00454
		2.12193	-0.0036
		2.12526	-0.0046
		2.12859	-0.00347
		2.13192	-0.00261
		2.13525	-0.00362
		2.13858	-0.00269
		2.1419	-0.00131
		2.14523	-0.00178
		2.14856	-0.00234
		2.15189	-0.00328
		2.15522	-0.00568
		2.15855	-0.00651
		2.16188	-0.00563
		2.16521	-0.00438
		2.16853	-0.0043
		2.17186	-0.00419
		2.17519	-0.00364
		2.17852	-0.00428
		2.18185	-0.00661
		2.18518	-0.00688
		2.18851	-0.00774
		2.19184	-0.00551
		2.19516	-0.00452
		2.19849	-0.0054
		2.20182	-0.00811
		2.20515	-0.01034
		2.20848	-0.01143
		2.21181	-0.01251
		2.21514	-0.01555
		2.21847	-0.01744
		2.22179	-0.01831
		2.22512	-0.0168
		2.22845	-0.01648
		2.23178	-0.0165
		2.23511	-0.01572
		2.23844	-0.01519
		2.24177	-0.01137
		2.2451	-0.0111
		2.24843	-0.01081
		2.25175	-0.0089
		2.25508	-0.00709
		2.25841	-0.00527
		2.26174	-0.00608
		2.26507	-0.00474
		2.2684	-0.00442
		2.27173	-0.00381
		2.27505	-0.00532
		2.27838	-0.00634
		2.28171	-0.00746
		2.28504	-0.00811
		2.28837	-0.00809
		2.2917	-0.00598
		2.29503	-0.00692
		2.29835	-0.00905
		2.30168	-0.00834
		2.30501	-0.00702
		2.30834	-0.00871
		2.31167	-0.00924
		2.315	-0.00879
		2.31833	-0.00901
		2.32166	-0.00844
		2.32498	-0.00829
		2.32831	-0.00846
		2.33164	-0.01148
		2.33497	-0.01285
		2.3383	-0.01208
		2.34163	-0.01295
		2.34496	-0.01196
		2.34829	-0.01315
		2.35161	-0.01542
		2.35494	-0.01525
		2.35827	-0.01538
		2.3616	-0.01514
		2.36493	-0.01528
		2.36826	-0.01604
		2.37159	-0.01374
		2.37492	-0.01148
		2.37824	-0.01256
		2.38157	-0.01147
		2.3849	-0.01226
		2.38823	-0.01167
		2.39156	-0.01001
		2.39489	-0.01012
		2.39822	-0.01018
		2.40155	-0.00981
		2.40487	-0.01131
		2.4082	-0.01177
		2.41153	-0.01303
		2.41486	-0.01484
		2.41819	-0.01452
		2.42152	-0.01516
		2.42485	-0.01701
		2.42817	-0.01463
		2.4315	-0.01416
		2.43483	-0.01577
		2.43816	-0.01536
		2.44149	-0.01608
		2.44482	-0.01466
		2.44815	-0.01369
		2.45148	-0.01373
		2.4548	-0.01329
		2.45813	-0.01433
		2.46146	-0.01562
		2.46479	-0.01698
		2.46812	-0.01684
		2.47145	-0.01997
		2.47478	-0.01935
		2.47811	-0.01806
		2.48143	-0.0209
		2.48476	-0.02277
		2.48809	-0.02277
		2.49142	-0.02267
		2.49475	-0.02378
		2.49808	-0.02143
		2.50141	-0.01952
		2.50474	-0.02184
		2.50806	-0.02336
		2.51139	-0.02363
		2.51472	-0.02674
		2.51805	-0.02752
		2.52138	-0.02888
		2.52471	-0.02764
		2.52804	-0.0269
		2.53137	-0.027
		2.5347	-0.02624
		2.53802	-0.02673
		2.54135	-0.02697
		2.54468	-0.02557
		2.54801	-0.0249
		2.55134	-0.023
		2.55467	-0.0224
		2.558	-0.02045
		2.56132	-0.02177
		2.56465	-0.01941
		2.56798	-0.01911
		2.57131	-0.01877
		2.57464	-0.02151
		2.57797	-0.01917
		2.5813	-0.01699
		2.58462	-0.01795
		2.58795	-0.01748
		2.59128	-0.01622
		2.59461	-0.01763
		2.59794	-0.0177
		2.60127	-0.0169
		2.6046	-0.01675
		2.60793	-0.01538
		2.61125	-0.01665
		2.61458	-0.01794
		2.61791	-0.01523
		2.62124	-0.01764
		2.62457	-0.01894
		2.6279	-0.0221
		2.63123	-0.02507
		2.63456	-0.02532
		2.63788	-0.0272
		2.64121	-0.02813
		2.64454	-0.0272
		2.64787	-0.02718
		2.6512	-0.02834
		2.65453	-0.02869
		2.65786	-0.0288
		2.66119	-0.02604
		2.66452	-0.02805
		2.66784	-0.02711
		2.67117	-0.02508
		2.6745	-0.02453
		2.67783	-0.02298
		2.68116	-0.02166
		2.68449	-0.01943
		2.68782	-0.01917
		2.69114	-0.01651
		2.69447	-0.01721
		2.6978	-0.01692
		2.70113	-0.01843
		2.70446	-0.02041
		2.70779	-0.02082
		2.71112	-0.02128
		2.71444	-0.02363
		2.71777	-0.02183
		2.7211	-0.02032
		2.72443	-0.02217
		2.72776	-0.02206
		2.73109	-0.01984
		2.73442	-0.02182
		2.73775	-0.02067
		2.74108	-0.02125
		2.7444	-0.01726
		2.74773	-0.01692
		2.75106	-0.01566
		2.75439	-0.01428
		2.75772	-0.01632
		2.76105	-0.01852
		2.76438	-0.01824
		2.7677	-0.01846
		2.77103	-0.01836
		2.77436	-0.01647
		2.77769	-0.0157
		2.78102	-0.01504
		2.78435	-0.01569
		2.78768	-0.01847
		2.79101	-0.01864
		2.79433	-0.01858
		2.79766	-0.01617
		2.80099	-0.0148
		2.80432	-0.01439
		2.80765	-0.0151
		2.81098	-0.01667
		2.81431	-0.01808
		2.81764	-0.02023
		2.82097	-0.02179
		2.82429	-0.02554
		2.82762	-0.02436
		2.83095	-0.021
		2.83428	-0.02013
		2.83761	-0.02291
		2.84094	-0.02231
		2.84427	-0.02102
		2.84759	-0.02185
		2.85092	-0.02387
		2.85425	-0.02172
		2.85758	-0.0216
		2.86091	-0.02094
		2.86424	-0.01896
		2.86757	-0.01672
		2.87089	-0.01793
		2.87422	-0.01783
		2.87755	-0.01664
		2.88088	-0.01841
		2.88421	-0.01965
		2.88754	-0.02111
		2.89087	-0.01907
		2.8942	-0.01872
		2.89752	-0.02033
		2.90085	-0.01895
		2.90418	-0.02011
		2.90751	-0.02087
		2.91084	-0.02064
		2.91417	-0.02102
		2.9175	-0.0222
		2.92083	-0.02051
		2.92415	-0.02082
		2.92748	-0.01901
		2.93081	-0.01903
		2.93414	-0.01758
		2.93747	-0.01506
		2.9408	-0.01183
		2.94413	-0.01237
		2.94746	-0.00907
		2.95079	-0.00893
		2.95411	-0.01067
		2.95744	-0.00756
		2.96077	-0.00944
		2.9641	-0.00852
		2.96743	-0.01055
		2.97076	-0.00885
		2.97409	-0.00906
		2.97741	-0.00632
		2.98074	-0.00659
		2.98407	-0.00671
		2.9874	-0.00855
		2.99073	-0.00945
		2.99406	-0.00887
		2.99739	-0.01023
		3.00072	-0.00809
		3.00405	-0.00706
		3.00737	-0.00612
		3.0107	-0.00656
		3.01403	-0.00684
		3.01736	-0.00859
		3.02069	-0.01131
		3.02402	-0.01229
		3.02735	-0.01344
		3.03067	-0.0111
		3.034	-0.01091
		3.03733	-0.00901
		3.04066	-0.01207
		3.04399	-0.01268
		3.04732	-0.01315
		3.05065	-0.01656
		3.05397	-0.01826
		3.0573	-0.01944
		3.06063	-0.02102
		3.06396	-0.02298
		3.06729	-0.02489
		3.07062	-0.02466
		3.07395	-0.02624
		3.07728	-0.02595
		3.0806	-0.02432
		3.08393	-0.02304
		3.08726	-0.02655
		3.09059	-0.0236
		3.09392	-0.01936
		3.09725	-0.01835
		3.10058	-0.01602
		3.10391	-0.0147
		3.10724	-0.01164
		3.11056	-0.01058
		3.11389	-0.01056
		3.11722	-0.00754
		3.12055	-0.00833
		3.12388	-0.00945
		3.12721	-0.00959
		3.13054	-0.00859
		3.13386	-0.00916
		3.13719	-0.00843
		3.14052	-0.01051
		3.14385	-0.00859
		3.14718	-0.0076
		3.15051	-0.00726
		3.15384	-0.00598
		3.15717	-0.0091
		3.16049	-0.01402
		3.16382	-0.01541
		3.16715	-0.0146
		3.17048	-0.01591
		3.17381	-0.01585
		3.17714	-0.01667
		3.18047	-0.01661
		3.18379	-0.01733
		3.18712	-0.01638
		3.19045	-0.01552
		3.19378	-0.01778
		3.19711	-0.01711
		3.20044	-0.01381
		3.20377	-0.01331
		3.2071	-0.01255
		3.21042	-0.01075
		3.21375	-0.00957
		3.21708	-0.00993
		3.22041	-0.00942
		3.22374	-0.01107
		3.22707	-0.01104
		3.2304	-0.01354
		3.23373	-0.01338
		3.23705	-0.01523
		3.24038	-0.01422
		3.24371	-0.0107
		3.24704	-0.01064
		3.25037	-0.01125
		3.2537	-0.00924
		3.25703	-0.0097
		3.26036	-0.00427
		3.26368	-0.00175
		3.26701	-0.00113
		3.27034	-0.00067
		3.27367	-0.00191
		3.277	-6e-06
		3.28033	0.000604
		3.28366	-0.00083
		3.28699	-0.00229
		3.29032	-0.00154
		3.29364	-0.00123
		3.29697	-0.00173
		3.3003	-0.00225
		3.30363	-0.00412
		3.30696	-0.00424
		3.31029	-0.00467
		3.31362	-0.00407
		3.31694	-0.00432
		3.32027	-0.00507
		3.3236	-0.00553
		3.32693	-0.00617
		3.33026	-0.00623
		3.33359	-0.00664
		3.33692	-0.00813
		3.34024	-0.00786
		3.34357	-0.00807
		3.3469	-0.01044
		3.35023	-0.0098
		3.35356	-0.00977
		3.35689	-0.01038
		3.36022	-0.00935
		3.36355	-0.00979
		3.36687	-0.00952
		3.3702	-0.0098
		3.37353	-0.01105
		3.37686	-0.0107
		3.38019	-0.01275
		3.38352	-0.01687
		3.38685	-0.01738
		3.39018	-0.01718
		3.39351	-0.01757
		3.39683	-0.02059
		3.40016	-0.02287
		3.40349	-0.02422
		3.40682	-0.02307
		3.41015	-0.02335
		3.41348	-0.02275
		3.41681	-0.02383
		3.42014	-0.02243
		3.42346	-0.02092
		3.42679	-0.01962
		3.43012	-0.01913
		3.43345	-0.01944
		3.43678	-0.0189
		3.44011	-0.01706
		3.44344	-0.01642
		3.44676	-0.01586
		3.45009	-0.01574
		3.45342	-0.01528
		3.45675	-0.01392
		3.46008	-0.01434
		3.46341	-0.01525
		3.46674	-0.01579
		3.47006	-0.01403
		3.47339	-0.01339
		3.47672	-0.01412
		3.48005	-0.01317
		3.48338	-0.01278
		3.48671	-0.01193
		3.49004	-0.01226
		3.49337	-0.01086
		3.4967	-0.01219
		3.50002	-0.01201
		3.50335	-0.01253
		3.50668	-0.01239
		3.51001	-0.01199
		3.51334	-0.01239
		3.51667	-0.01295
		3.52	-0.01496
		3.52332	-0.01703
		3.52665	-0.01858
		3.52998	-0.01745
		3.53331	-0.01697
		3.53664	-0.01835
		3.53997	-0.01656
		3.5433	-0.01381
		3.54663	-0.01456
		3.54995	-0.01563
		3.55328	-0.01528
		3.55661	-0.01358
		3.55994	-0.01306
		3.56327	-0.01046
		3.5666	-0.00907
		3.56993	-0.00828
		3.57326	-0.00923
		3.57659	-0.01011
		3.57991	-0.01304
		3.58324	-0.01413
		3.58657	-0.01272
		3.5899	-0.01036
		3.59323	-0.00768
		3.59656	-0.00595
		3.59989	-0.00522
		3.60321	-0.00556
		3.60654	-0.00812
		3.60987	-0.00786
		3.6132	-0.0063
		3.61653	-0.00517
		3.61986	-0.0012
		3.62319	0.000966
		3.62651	0.000584
		3.62984	-0.00226
		3.63317	-0.00486
		3.6365	-0.006
		3.63983	-0.00652
		3.64316	-0.00607
		3.64649	-0.00369
		3.64982	-0.00314
		3.65314	-0.00541
		3.65647	-0.00848
		3.6598	-0.0124
		3.66313	-0.01243
		3.66646	-0.01298
		3.66979	-0.01332
		3.67312	-0.01185
		3.67645	-0.01275
		3.67977	-0.01323
		3.6831	-0.01398
		3.68643	-0.01552
		3.68976	-0.01735
		3.69309	-0.01656
		3.69642	-0.01548
		3.69975	-0.01215
		3.70308	-0.01187
		3.70641	-0.01168
		3.70973	-0.01161
		3.71306	-0.01089
		3.71639	-0.01031
		3.71972	-0.0098
		3.72305	-0.00969
		3.72638	-0.01067
		3.72971	-0.00988
		3.73303	-0.00906
		3.73636	-0.0107
		3.73969	-0.01097
		3.74302	-0.01181
		3.74635	-0.01179
		3.74968	-0.01331
		3.75301	-0.01527
		3.75633	-0.01668
		3.75967	-0.01786
		3.76299	-0.01903
		3.76632	-0.01853
		3.76965	-0.0182
		3.77298	-0.01901
		3.77631	-0.01898
		3.77964	-0.01929
		3.78297	-0.01928
		3.78629	-0.01817
		3.78962	-0.01603
		3.79295	-0.01351
		3.79628	-0.01126
		3.79961	-0.01182
		3.80294	-0.0123
		3.80627	-0.01256
		3.80959	-0.01191
		3.81292	-0.01142
		3.81625	-0.01085
		3.81958	-0.0122
		3.82291	-0.01222
		3.82624	-0.01312
		3.82957	-0.01488
		3.8329	-0.01521
		3.83623	-0.01472
		3.83955	-0.01438
		3.84288	-0.01358
		3.84621	-0.01325
		3.84954	-0.01235
		3.85287	-0.01173
		3.8562	-0.01061
		3.85953	-0.01012
		3.86286	-0.00963
		3.86618	-0.00923
		3.86951	-0.00836
		3.87284	-0.00812
		3.87617	-0.00808
		3.8795	-0.00686
		3.88283	-0.00612
		3.88616	-0.00624
		3.88948	-0.00737
		3.89281	-0.00719
		3.89614	-0.00802
		3.89947	-0.00934
		3.9028	-0.01158
		3.90613	-0.01183
		3.90946	-0.01037
		3.91279	-0.00889
		3.91611	-0.00989
		3.91944	-0.01065
		3.92277	-0.01169
		3.9261	-0.01287
		3.92943	-0.01187
		3.93276	-0.01212
		3.93609	-0.01386
		3.93942	-0.01327
		3.94274	-0.01076
		3.94607	-0.00895
		3.9494	-0.01013
		3.95273	-0.01096
		3.95606	-0.01263
		3.95939	-0.01448
		3.96272	-0.01531
		3.96604	-0.01541
		3.96937	-0.01521
		3.9727	-0.01495
		3.97603	-0.01395
		3.97936	-0.01383
		3.98269	-0.01334
		3.98602	-0.01308
		3.98935	-0.01265
		3.99268	-0.01284
		3.996	-0.01374
		3.99933	-0.01167
		4.00266	-0.00871
		4.00599	-0.00742
		4.00932	-0.00817
		4.01265	-0.00939
		4.01598	-0.01131
		4.01931	-0.01172
		4.02263	-0.01042
		4.02596	-0.01223
		4.02929	-0.01274
		4.03262	-0.01212
		4.03595	-0.01073
		4.03928	-0.0111
		4.04261	-0.01218
		4.04593	-0.01144
		4.04926	-0.01114
		4.05259	-0.00946
		4.05592	-0.00745
		4.05925	-0.00583
		4.06258	-0.00465
		4.06591	-0.0041
		4.06924	-0.00368
		4.07256	-0.00437
		4.07589	-0.00355
		4.07922	-0.00287
		4.08255	-0.00268
		4.08588	-0.00343
		4.08921	-0.0055
		4.09254	-0.00714
		4.09586	-0.01009
		4.09919	-0.01427
		4.10252	-0.01603
		4.10585	-0.01658
		4.10918	-0.01693
		4.11251	-0.01675
		4.11584	-0.0184
		4.11917	-0.01999
		4.12249	-0.02033
		4.12582	-0.02025
		4.12915	-0.02075
		4.13248	-0.0211
		4.13581	-0.01821
		4.13914	-0.01585
		4.14247	-0.01262
		4.1458	-0.00992
		4.14912	-0.01003
		4.15245	-0.00991
		4.15578	-0.00961
		4.15911	-0.00896
		4.16244	-0.00803
		4.16577	-0.00901
		4.1691	-0.01028
		4.17242	-0.00904
		4.17575	-0.00885
		4.17908	-0.01052
		4.18241	-0.01107
		4.18574	-0.01293
		4.18907	-0.01403
		4.1924	-0.01475
		4.19573	-0.01389
		4.19906	-0.01242
		4.20238	-0.01281
		4.20571	-0.01064
		4.20904	-0.00925
		4.21237	-0.009
		4.2157	-0.00877
		4.21903	-0.00919
		4.22236	-0.00956
		4.22569	-0.00952
		4.22901	-0.00728
		4.23234	-0.00443
		4.23567	-0.00341
		4.239	-0.0042
		4.24233	-0.00523
		4.24566	-0.0068
		4.24899	-0.00835
		4.25232	-0.00851
		4.25565	-0.00876
		4.25897	-0.00885
		4.2623	-0.00912
		4.26563	-0.00913
		4.26896	-0.0099
		4.27229	-0.01151
		4.27562	-0.01097
		4.27895	-0.01103
		4.28227	-0.0111
		4.2856	-0.01059
		4.28893	-0.00975
		4.29226	-0.00946
		4.29559	-0.01065
		4.29892	-0.01125
		4.30225	-0.01155
		4.30558	-0.01063
		4.3089	-0.01097
		4.31223	-0.01329
		4.31556	-0.0146
		4.31889	-0.01607
		4.32222	-0.01724
		4.32555	-0.01688
		4.32888	-0.01654
		4.3322	-0.01532
		4.33553	-0.01236
		4.33886	-0.0091
		4.34219	-0.00769
		4.34552	-0.0089
		4.34885	-0.01076
		4.35218	-0.01058
		4.35551	-0.00888
		4.35883	-0.00744
		4.36216	-0.00728
		4.36549	-0.00831
		4.36882	-0.00945
		4.37215	-0.00993
		4.37548	-0.01183
		4.37881	-0.01463
		4.38213	-0.01617
		4.38546	-0.0158
		4.38879	-0.01449
		4.39212	-0.01443
		4.39545	-0.01468
		4.39878	-0.015
		4.40211	-0.01498
		4.40544	-0.01497
		4.40876	-0.01389
		4.41209	-0.01201
		4.41542	-0.01305
		4.41875	-0.01284
		4.42208	-0.01241
		4.42541	-0.01194
		4.42874	-0.01154
		4.43207	-0.01243
		4.43539	-0.01222
		4.43872	-0.01414
		4.44205	-0.01507
		4.44538	-0.01406
		4.44871	-0.01442
		4.45204	-0.01362
		4.45537	-0.01141
		4.45869	-0.00916
		4.46202	-0.00754
		4.46535	-0.00807
		4.46868	-0.01005
		4.47201	-0.01013
		4.47534	-0.00782
		4.47867	-0.00554
		4.482	-0.00504
		4.48533	-0.00586
		4.48865	-0.00793
		4.49198	-0.00973
		4.49531	-0.01193
		4.49864	-0.01477
		4.50197	-0.0159
		4.5053	-0.01676
		4.50863	-0.01631
		4.51196	-0.01367
		4.51529	-0.01336
		4.51861	-0.01537
		4.52194	-0.0152
		4.52527	-0.01324
		4.5286	-0.01289
		4.53193	-0.014
		4.53526	-0.01357
		4.53859	-0.01207
		4.54192	-0.01055
		4.54524	-0.01023
		4.54857	-0.01058
		4.5519	-0.01184
		4.55523	-0.01389
		4.55856	-0.01312
		4.56189	-0.01155
		4.56522	-0.0121
		4.56854	-0.01265
		4.57187	-0.01198
		4.5752	-0.01194
		4.57853	-0.01152
		4.58186	-0.01052
		4.58519	-0.01043
		4.58852	-0.01085
		4.59185	-0.0087
		4.59517	-0.00651
		4.5985	-0.00567
		4.60183	-0.00634
		4.60516	-0.00597
		4.60849	-0.00625
		4.61182	-0.00706
		4.61515	-0.00733
		4.61847	-0.00817
		4.6218	-0.00913
		4.62513	-0.00973
		4.62846	-0.01012
		4.63179	-0.01047
		4.63512	-0.01024
		4.63845	-0.00948
		4.64178	-0.00866
		4.6451	-0.00751
		4.64843	-0.00613
		4.65176	-0.00385
		4.65509	-0.00324
		4.65842	-0.00292
		4.66175	-0.00349
		4.66508	-0.00556
		4.6684	-0.00717
		4.67173	-0.0077
		4.67506	-0.0097
		4.67839	-0.0102
		4.68172	-0.01157
		4.68505	-0.01292
		4.68838	-0.01282
		4.69171	-0.01425
		4.69503	-0.01564
		4.69836	-0.01481
		4.70169	-0.01485
		4.70502	-0.01274
		4.70835	-0.01094
		4.71168	-0.00879
		4.71501	-0.00779
		4.71834	-0.0088
		4.72166	-0.00857
		4.72499	-0.00763
		4.72832	-0.00829
		4.73165	-0.00973
		4.73498	-0.0089
		4.73831	-0.0096
		4.74164	-0.00948
		4.74497	-0.00804
		4.74829	-0.00665
		4.75162	-0.00808
		4.75495	-0.00958
		4.75828	-0.01111
		4.76161	-0.01079
		4.76494	-0.01196
		4.76827	-0.01195
		4.7716	-0.00921
		4.77492	-0.00812
		4.77825	-0.00802
		4.78158	-0.00858
		4.78491	-0.01193
		4.78824	-0.01344
		4.79157	-0.01464
		4.7949	-0.0123
		4.79823	-0.01129
		4.80155	-0.00993
		4.80488	-0.00765
		4.80821	-0.00786
		4.81154	-0.00987
		4.81487	-0.01096
		4.8182	-0.00878
		4.82153	-0.01004
		4.82486	-0.00916
		4.82819	-0.00795
		4.83151	-0.00774
		4.83484	-0.00748
		4.83817	-0.00761
		4.8415	-0.00834
		4.84483	-0.01025
		4.84816	-0.00914
		4.85149	-0.00897
		4.85481	-0.00844
		4.85814	-0.0094
		4.86147	-0.01023
		4.8648	-0.01005
		4.86813	-0.01031
		4.87146	-0.01067
		4.87479	-0.01188
		4.87812	-0.01338
		4.88144	-0.01373
		4.88477	-0.01217
		4.8881	-0.01278
		4.89143	-0.01556
		4.89476	-0.01543
		4.89809	-0.01509
		4.90142	-0.01483
		4.90474	-0.01336
		4.90807	-0.01444
		4.9114	-0.01574
		4.91473	-0.01671
		4.91806	-0.01746
		4.92139	-0.01857
		4.92472	-0.018
		4.92805	-0.01811
		4.93138	-0.01557
		4.9347	-0.01243
		4.93803	-0.01288
		4.94136	-0.01253
		4.94469	-0.01178
		4.94802	-0.01219
		4.95135	-0.01014
		4.95467	-0.00669
		4.958	-0.005
		4.96133	-0.00334
		4.96466	-0.00506
		4.96799	-0.00582
		4.97132	-0.00681
		4.97465	-0.00833
		4.97798	-0.00975
		4.9813	-0.00879
		4.98463	-0.01033
		4.98796	-0.0096
		4.99129	-0.01031
		4.99462	-0.0114
		4.99795	-0.0119
		5.00128	-0.0126
		5.00461	-0.01094
		5.00794	-0.00935
		5.01126	-0.00744
		5.01459	-0.00621
		5.01792	-0.00506
		5.02125	-0.00722
		5.02458	-0.00887
		5.02791	-0.00768
		5.03124	-0.01013
		5.03456	-0.01265
		5.03789	-0.01469
		5.04122	-0.01344
		5.04455	-0.01469
		5.04788	-0.01607
		5.05121	-0.01546
		5.05454	-0.01909
		5.05787	-0.01963
		5.06119	-0.0205
		5.06452	-0.01923
		5.06785	-0.02082
		5.07118	-0.01957
		5.07451	-0.01634
		5.07784	-0.01246
		5.08117	-0.01373
		5.0845	-0.01543
		5.08782	-0.01701
		5.09115	-0.01801
		5.09448	-0.01717
		5.09781	-0.01583
		5.10114	-0.01476
		5.10447	-0.01212
		5.1078	-0.01076
		5.11113	-0.00936
		5.11446	-0.00772
		5.11778	-0.0071
		5.12111	-0.00645
		5.12444	-0.00726
		5.12777	-0.00658
		5.1311	-0.00377
		5.13443	-0.00409
		5.13776	-0.00471
		5.14108	-0.00295
		5.14441	-0.00279
		5.14774	-0.00316
		5.15107	-0.00204
		5.1544	-0.00097
		5.15773	-0.00237
		5.16106	0.000234
		5.16439	0.002869
		5.16771	0.002567
		5.17104	0.003951
		5.17437	0.004265
		5.1777	0.006278
		5.18103	0.007303
		5.18436	0.007746
		5.18769	0.00833
		5.19101	0.00811
		5.19435	0.00774
		5.19767	0.008608
		5.201	0.01019
		5.20433	0.008766
		5.20766	0.009854
		5.21099	0.009046
		5.21432	0.010382
		5.21765	0.006413
		5.22097	0.005017
		5.2243	0.003323
		5.22763	0.001663
		5.23096	0.001467
		5.23429	-0.00046
		5.23762	-0.00214
		5.24094	-0.00165
		5.24428	-0.00079
		5.2476	-0.00101
		5.25093	-0.00094
		5.25426	-1.9e-05
		5.25759	0.002239
		5.26092	0.003273
		5.26425	0.002385
		5.26757	0.003553
		5.2709	0.003729
		5.27423	0.003535
		5.27756	0.002702
		5.28089	0.003462
		5.28422	0.002883
		5.28755	0.003041
		5.29088	0.002553
		5.29421	0.001947
		5.29753	-4.1e-05
		5.30086	0.00123
		5.30419	0.003382
		5.30752	0.004247
		5.31085	0.003649
		5.31418	0.005341
		5.31751	0.005413
		5.32083	0.002711
		5.32416	0.002305
		5.32749	0.001668
		5.33082	0.002464
		5.33415	0.001009
		5.33748	0.002299
		5.34081	0.001923
		5.34414	0.000965
		5.34746	-0.00198
		5.35079	-0.00126
		5.35412	0.000693
		5.35745	0.000534
		5.36078	0.00027
		5.36411	-0.00015
		5.36744	-0.00014
		5.37077	0.001131
		5.37409	-0.00121
		5.37742	0.001688
		5.38075	0.002554
		5.38408	0.003714
		5.38741	0.006863
		5.39074	0.003509
		5.39407	0.002962
		5.3974	-0.00103
		5.40072	-0.00196
		5.40405	-0.00099
		5.40738	-0.00182
		5.41071	-0.00622
		5.41404	-0.00539
		5.41737	-0.0068
		5.4207	-0.00725
		5.42403	-0.00614
		5.42735	-0.00829
		5.43068	-0.00864
		5.43401	-0.01047
		5.43734	-0.00826
		5.44067	-0.00562
		5.444	-0.00266
		5.44733	-0.00036
		5.45066	0.002656
		5.45398	0.003218
		5.45731	0.002673
		5.46064	0.00411
		5.46397	0.003894
		5.4673	0.004409
		5.47063	0.003593
		5.47396	0.004587
		5.47728	0.003861
		5.48062	0.002348
		5.48394	0.003093
		5.48727	0.000235
		5.4906	-0.00053
		5.49393	-0.00181
		5.49726	-0.00178
		5.50059	-0.00103
		5.50392	-0.00199
		5.50724	-0.00379
		5.51057	-0.0033
		5.5139	-0.00261
		5.51723	-0.0043
		5.52056	-0.00199
		5.52389	-0.00107
		5.52721	0.000535
		5.53055	-0.00109
		5.53387	0.000353
		5.5372	-9.2e-05
		5.54053	-0.00153
		5.54386	0.000836
		5.54719	0.000662
		5.55052	-0.00097
		5.55384	-0.00146
		5.55717	-0.00313
		5.5605	-0.00214
		5.56383	-0.00479
		5.56716	-0.00563
		5.57049	-0.00736
		5.57382	-0.00697
		5.57715	-0.00807
		5.58048	-0.00814
		5.5838	-0.0074
		5.58713	-0.00662
		5.59046	-0.00178
		5.59379	-0.00137
		5.59712	-0.00172
		5.60045	0.000521
		5.60378	0.002493
		5.6071	0.005833
		5.61043	0.008186
		5.61376	0.009133
		5.61709	0.011203
		5.62042	0.013598
		5.62375	0.013302
		5.62708	0.012007
		5.63041	0.011121
		5.63373	0.009348
		5.63706	0.009438
		5.64039	0.010186
		5.64372	0.007747
		5.64705	0.007033
		5.65038	0.003621
		5.65371	0.002542
		5.65704	0.001328
		5.66036	0.000875
		5.66369	0.003289
		5.66702	0.004015
		5.67035	0.00655
		5.67368	0.003727
		5.67701	0.004428
		5.68034	0.00225
		5.68367	0.004697
		5.68699	0.005903
		5.69032	0.007671
		5.69365	0.006097
		5.69698	0.004967
		5.70031	0.005305
		5.70364	0.00163
		5.70697	-0.00131
		5.7103	-0.00252
		5.71362	-0.00113
		5.71695	-0.00087
		5.72028	0.000749
		5.72361	3.6e-05
		5.72694	-1e-06
		5.73027	-0.00111
		5.7336	0.000299
		5.73693	0.003724
		5.74025	0.00443
		5.74358	0.003372
		5.74691	0.004943
		5.75024	0.002607
		5.75357	0.003675
		5.7569	0.00256
		5.76023	0.003463
		5.76356	0.00309
		5.76689	0.003788
		5.77021	0.005464
		5.77354	0.005275
		5.77687	0.005876
		5.7802	0.0046
		5.78353	0.005902
		5.78686	0.006202
		5.79019	0.008444
		5.79351	0.009516
		5.79684	0.012343
		5.80017	0.011905
		5.8035	0.013123
		5.80683	0.013727
		5.81016	0.01356
		5.81349	0.011371
		5.81682	0.011743
		5.82014	0.009854
		5.82347	0.0084
		5.8268	0.010394
		5.83013	0.008388
		5.83346	0.006912
		5.83679	0.003455
		5.84012	0.004181
		5.84344	0.001283
		5.84677	0.001687
		5.8501	-0.00135
		5.85343	0.003699
		5.85676	0.002278
		5.86009	0.001579
		5.86342	0.001372
		5.86675	0.003531
		5.87007	0.003692
		5.8734	0.00358
		5.87673	0.00643
		5.88006	0.007481
		5.88339	0.006918
		5.88672	0.006928
		5.89005	0.007261
		5.89337	0.009416
		5.8967	0.009859
		5.90003	0.014943
		5.90336	0.015272
		5.90669	0.014518
		5.91002	0.013212
		5.91335	0.014938
		5.91668	0.016657
		5.92	0.01661
		5.92333	0.014983
		5.92666	0.016669
		5.92999	0.016912
		5.93332	0.016687
		5.93665	0.013126
		5.93998	0.012042
		5.94331	0.010768
		5.94663	0.008755
		5.94996	0.006815
		5.95329	0.006771
		5.95662	0.007757
		5.95995	0.007393
		5.96328	0.008089
		5.96661	0.008302
		5.96994	0.009493
		5.97326	0.009493
		5.97659	0.007775
		5.97992	0.007361
		5.98325	0.007758
		5.98658	0.00835
		5.98991	0.009345
		5.99324	0.013045
		5.99657	0.015125
		5.99989	0.017305
		6.00322	0.016856
		6.00655	0.016371
		6.00988	0.014053
		6.01321	0.012812
		6.01654	0.011425
		6.01987	0.010296
		6.0232	0.010576
		6.02653	0.009492
		6.02985	0.007567
		6.03318	0.006221
		6.03651	0.005557
		6.03984	0.004651
		6.04317	0.003054
		6.0465	0.005124
		6.04983	0.004743
		6.05316	0.001162
		6.05648	-0.00043
		6.05981	-0.00074
		6.06314	-0.00172
		6.06647	-0.00504
		6.0698	-0.00474
		6.07313	-0.00304
		6.07646	-0.00437
		6.07978	-0.00506
		6.08311	-0.0059
		6.08644	-0.00857
		6.08977	-0.01087
		6.0931	-0.00994
		6.09643	-0.00715
		6.09976	-0.0074
		6.10309	-0.00675
		6.10641	-0.00457
		6.10974	-0.00333
		6.11307	-0.00541
		6.1164	-0.00718
		6.11973	-0.00702
		6.12306	-0.00553
		6.12639	-0.00455
		6.12971	-0.00234
		6.13304	-0.00089
		6.13637	-0.0003
		6.1397	0.000395
		6.14303	-0.00042
		6.14636	0.001649
		6.14969	0.00561
		6.15302	0.008391
		6.15634	0.009946
		6.15967	0.010678
		6.163	0.013773
		6.16633	0.015672
		6.16966	0.01458
		6.17299	0.016146
		6.17632	0.017886
		6.17964	0.017096
		6.18297	0.015164
		6.1863	0.015334
		6.18963	0.015976
		6.19296	0.016223
		6.19629	0.016138
		6.19962	0.014469
		6.20295	0.013361
		6.20627	0.013694
		6.2096	0.016435
		6.21293	0.017713
		6.21626	0.016385
		6.21959	0.017497
		6.22292	0.021574
		6.22625	0.023357
		6.22958	0.028848
		6.2329	0.032002
		6.23623	0.035019
		6.23956	0.041666
		6.24289	0.049716
		6.24622	0.057111
		6.24955	0.062731
		6.25288	0.070308
		6.25621	0.078322
		6.25953	0.086862
		6.26286	0.093851
		6.26619	0.103215
		6.26952	0.112431
		6.27285	0.118544
		6.27618	0.123587
		6.27951	0.13179
		6.28284	0.138329
		6.28616	0.141138
		6.28949	0.144194
		6.29282	0.147625
		6.29615	0.15063
		6.29948	0.153701
		6.30281	0.156701
		6.30614	0.157948
		6.30947	0.158042
		6.3128	0.157639
		6.31612	0.156256
		6.31945	0.155314
		6.32278	0.152498
		6.32611	0.149219
		6.32944	0.146319
		6.33277	0.144466
		6.3361	0.1417
		6.33942	0.138069
		6.34275	0.134439
		6.34608	0.129425
		6.34941	0.126973
		6.35274	0.12424
		6.35607	0.120434
		6.3594	0.117187
		6.36273	0.114182
		6.36605	0.110836
		6.36938	0.108018
		6.37271	0.106269
		6.37604	0.105297
		6.37937	0.103228
		6.3827	0.101426
		6.38603	0.099066
		6.38936	0.098538
		6.39268	0.097997
		6.39601	0.096415
		6.39934	0.096207
		6.40267	0.095037
		6.406	0.093309
		6.40933	0.091433
		6.41266	0.089633
		6.41598	0.087541
		6.41931	0.087101
		6.42264	0.087156
		6.42597	0.086929
		6.4293	0.085575
		6.43263	0.082154
		6.43596	0.07799
		6.43929	0.076581
		6.44261	0.076121
		6.44594	0.074741
		6.44927	0.072756
		6.4526	0.070786
		6.45593	0.068588
		6.45926	0.065496
		6.46259	0.063783
		6.46591	0.06166
		6.46924	0.059099
		6.47257	0.059648
		6.4759	0.060035
		6.47923	0.059638
		6.48256	0.058552
		6.48589	0.054768
		6.48922	0.052339
		6.49254	0.05286
		6.49587	0.054032
		6.4992	0.05438
		6.50253	0.055513
		6.50586	0.054915
		6.50919	0.052706
		6.51252	0.050959
		6.51585	0.049084
		6.51918	0.048403
		6.5225	0.049173
		6.52583	0.04943
		6.52916	0.049496
		6.53249	0.049079
		6.53582	0.04792
		6.53915	0.046484
		6.54248	0.046674
		6.5458	0.046396
		6.54913	0.044555
		6.55246	0.04374
		6.55579	0.043984
		6.55912	0.043524
		6.56245	0.042456
		6.56578	0.041355
		6.56911	0.040703
		6.57243	0.042164
		6.57576	0.043486
		6.57909	0.042371
		6.58242	0.040469
		6.58575	0.038046
		6.58908	0.037672
		6.59241	0.0391
		6.59574	0.038025
		6.59907	0.036737
		6.60239	0.036301
		6.60572	0.036252
		6.60905	0.035953
		6.61238	0.03508
		6.61571	0.034895
		6.61904	0.033776
		6.62237	0.033986
		6.62569	0.03488
		6.62902	0.03385
		6.63235	0.033169
		6.63568	0.032496
		6.63901	0.032638
		6.64234	0.032659
		6.64567	0.031559
		6.649	0.03145
[truncated: 34,052 more rows]

## Sheet: Supplementary Fig. 1c
Supplementary Fig. 1c
		Retention (mL)	Absorbance 280 nm (mAU)
		0.003172	-0.02656
		0.006501	-0.00636
		0.00983	0.003856
		0.013159	0.009877
		0.016487	0.014951
		0.019816	0.016937
		0.023145	0.018071
		0.026474	0.015193
		0.029803	0.004702
		0.033132	-0.00379
		0.036461	-0.01305
		0.03979	-0.02512
		0.043119	-0.03872
		0.046448	-0.05259
		0.049777	-0.06352
		0.053105	-0.07675
		0.056434	-0.08928
		0.059763	-0.10014
		0.063092	-0.1078
		0.066421	-0.11395
		0.06975	-0.1215
		0.073079	-0.12402
		0.076408	-0.12707
		0.079737	-0.13445
		0.083066	-0.13775
		0.086394	-0.14363
		0.089723	-0.14681
		0.093052	-0.15088
		0.096381	-0.15292
		0.09971	-0.15613
		0.103039	-0.15945
		0.106368	-0.16186
		0.109697	-0.16372
		0.113026	-0.16511
		0.116355	-0.17088
		0.119684	-0.17829
		0.123012	-0.18156
		0.126341	-0.18591
		0.12967	-0.18738
		0.132999	-0.19111
		0.136328	-0.19747
		0.139657	-0.20574
		0.142986	-0.21496
		0.146315	-0.22346
		0.149644	-0.23135
		0.152972	-0.23714
		0.156301	-0.24292
		0.15963	-0.24953
		0.162959	-0.25689
		0.166288	-0.26253
		0.169617	-0.27117
		0.172946	-0.27876
		0.176275	-0.28087
		0.179604	-0.28048
		0.182933	-0.28189
		0.186262	-0.28081
		0.18959	-0.27764
		0.192919	-0.27822
		0.196248	-0.28
		0.199577	-0.28113
		0.202906	-0.28312
		0.206235	-0.28374
		0.209564	-0.28298
		0.212893	-0.27939
		0.216222	-0.28004
		0.21955	-0.28112
		0.222879	-0.27598
		0.226208	-0.27191
		0.229537	-0.26706
		0.232866	-0.25904
		0.236195	-0.24465
		0.239524	-0.23058
		0.242853	-0.21577
		0.246182	-0.19574
		0.249511	-0.17803
		0.25284	-0.15984
		0.256168	-0.13972
		0.259497	-0.12035
		0.262826	-0.09772
		0.266155	-0.07865
		0.269484	-0.05788
		0.272813	-0.04046
		0.276142	-0.02681
		0.279471	-0.01197
		0.2828	0.002213
		0.286129	0.014701
		0.289457	0.025116
		0.292786	0.036988
		0.296115	0.042344
		0.299444	0.047107
		0.302773	0.050903
		0.306102	0.049577
		0.309431	0.047735
		0.31276	0.041289
		0.316089	0.034245
		0.319418	0.024797
		0.322747	0.017887
		0.326075	0.006919
		0.329404	6.9e-05
		0.332733	-0.01268
		0.336062	-0.02459
		0.339391	-0.03746
		0.34272	-0.04939
		0.346049	-0.06139
		0.349378	-0.07405
		0.352707	-0.08205
		0.356036	-0.09107
		0.359364	-0.09896
		0.362693	-0.10678
		0.366022	-0.11727
		0.369351	-0.12782
		0.37268	-0.14136
		0.376009	-0.14975
		0.379338	-0.15785
		0.382667	-0.16745
		0.385996	-0.17518
		0.389325	-0.18189
		0.392653	-0.19073
		0.395982	-0.20104
		0.399311	-0.21087
		0.40264	-0.21855
		0.405969	-0.22656
		0.409298	-0.23505
		0.412627	-0.24095
		0.415956	-0.2446
		0.419285	-0.25072
		0.422614	-0.25451
		0.425943	-0.26202
		0.429271	-0.26919
		0.4326	-0.2756
		0.435929	-0.28334
		0.439258	-0.28822
		0.442587	-0.29378
		0.445916	-0.30051
		0.449245	-0.30401
		0.452574	-0.30935
		0.455903	-0.3179
		0.459231	-0.32534
		0.46256	-0.33214
		0.465889	-0.34007
		0.469218	-0.34483
		0.472547	-0.35001
		0.475876	-0.35367
		0.479205	-0.35773
		0.482534	-0.36114
		0.485863	-0.36468
		0.489192	-0.36681
		0.492521	-0.3711
		0.495849	-0.36967
		0.499178	-0.37327
		0.502507	-0.37533
		0.505836	-0.38097
		0.509165	-0.38382
		0.512494	-0.38774
		0.515823	-0.3909
		0.519152	-0.39677
		0.522481	-0.40121
		0.52581	-0.40291
		0.529138	-0.40751
		0.532467	-0.41127
		0.535796	-0.4144
		0.539125	-0.41839
		0.542454	-0.4203
		0.545783	-0.42318
		0.549112	-0.42427
		0.552441	-0.42808
		0.55577	-0.42803
		0.559099	-0.43115
		0.562428	-0.4339
		0.565756	-0.43614
		0.569085	-0.43766
		0.572414	-0.44222
		0.575743	-0.44705
		0.579072	-0.44925
		0.582401	-0.45226
		0.58573	-0.45953
		0.589059	-0.46282
		0.592388	-0.46454
		0.595716	-0.46932
		0.599045	-0.47233
		0.602374	-0.47299
		0.605703	-0.47458
		0.609032	-0.47827
		0.612361	-0.48016
		0.61569	-0.4819
		0.619019	-0.48448
		0.622348	-0.48875
		0.625677	-0.48855
		0.629006	-0.48942
		0.632334	-0.49217
		0.635663	-0.49211
		0.638992	-0.49292
		0.642321	-0.49499
		0.64565	-0.49659
		0.648979	-0.50086
		0.652308	-0.50294
		0.655637	-0.50217
		0.658966	-0.50652
		0.662295	-0.50717
		0.665623	-0.50958
		0.668952	-0.51159
		0.672281	-0.51351
		0.67561	-0.51853
		0.678939	-0.52109
		0.682268	-0.52447
		0.685597	-0.52701
		0.688926	-0.52955
		0.692255	-0.52947
		0.695584	-0.53094
		0.698913	-0.53277
		0.702241	-0.53412
		0.70557	-0.53813
		0.708899	-0.53966
		0.712228	-0.54054
		0.715557	-0.54292
		0.718886	-0.54411
		0.722215	-0.54603
		0.725544	-0.54892
		0.728873	-0.55255
		0.732201	-0.55423
		0.73553	-0.55571
		0.738859	-0.55657
		0.742188	-0.55792
		0.745517	-0.56097
		0.748846	-0.56239
		0.752175	-0.56463
		0.755504	-0.56616
		0.758833	-0.56712
		0.762162	-0.56861
		0.765491	-0.56962
		0.768819	-0.56918
		0.772148	-0.56864
		0.775477	-0.57024
		0.778806	-0.57045
		0.782135	-0.57094
		0.785464	-0.56952
		0.788793	-0.57209
		0.792122	-0.57515
		0.795451	-0.57708
		0.79878	-0.57764
		0.802108	-0.5773
		0.805437	-0.58044
		0.808766	-0.5826
		0.812095	-0.58311
		0.815424	-0.58391
		0.818753	-0.58553
		0.822082	-0.58858
		0.825411	-0.59263
		0.82874	-0.59599
		0.832069	-0.59598
		0.835398	-0.59638
		0.838726	-0.59804
		0.842055	-0.59953
		0.845384	-0.60043
		0.848713	-0.60036
		0.852042	-0.60094
		0.855371	-0.60404
		0.8587	-0.60729
		0.862029	-0.60831
		0.865358	-0.60911
		0.868687	-0.61045
		0.872015	-0.60982
		0.875344	-0.61199
		0.878673	-0.61362
		0.882002	-0.61418
		0.885331	-0.61402
		0.88866	-0.61509
		0.891989	-0.61578
		0.895318	-0.6173
		0.898647	-0.61499
		0.901976	-0.61291
		0.905305	-0.61441
		0.908633	-0.61297
		0.911962	-0.61466
		0.915291	-0.61636
		0.91862	-0.62109
		0.921949	-0.62309
		0.925278	-0.62517
		0.928607	-0.6282
		0.931936	-0.63231
		0.935264	-0.63469
		0.938594	-0.63758
		0.941922	-0.64165
		0.945251	-0.64619
		0.94858	-0.64848
		0.951909	-0.64886
		0.955238	-0.64951
		0.958567	-0.64969
		0.961896	-0.65129
		0.965225	-0.6524
		0.968554	-0.65268
		0.971882	-0.65507
		0.975212	-0.6569
		0.97854	-0.65612
		0.981869	-0.65765
		0.985198	-0.65895
		0.988527	-0.65618
		0.991856	-0.65809
		0.995185	-0.6615
		0.998514	-0.65905
		1.00184	-0.65954
		1.00517	-0.66109
		1.0085	-0.66505
		1.01183	-0.66597
		1.01516	-0.66821
		1.01849	-0.66777
		1.02182	-0.66771
		1.02514	-0.66772
		1.02847	-0.66808
		1.0318	-0.67
		1.03513	-0.66867
		1.03846	-0.66932
		1.04179	-0.66823
		1.04512	-0.66611
		1.04845	-0.66534
		1.05178	-0.66418
		1.0551	-0.66176
		1.05843	-0.66114
		1.06176	-0.66303
		1.06509	-0.6656
		1.06842	-0.66866
		1.07175	-0.66955
		1.07508	-0.6732
		1.07841	-0.67497
		1.08174	-0.6774
		1.08506	-0.68017
		1.08839	-0.68136
		1.09172	-0.68374
		1.09505	-0.68613
		1.09838	-0.68734
		1.10171	-0.68829
		1.10504	-0.68822
		1.10837	-0.688
		1.1117	-0.68631
		1.11502	-0.68713
		1.11835	-0.68744
		1.12168	-0.68808
		1.12501	-0.68785
		1.12834	-0.68829
		1.13167	-0.68847
		1.135	-0.68689
		1.13833	-0.6894
		1.14166	-0.69244
		1.14498	-0.69495
		1.14831	-0.69516
		1.15164	-0.6975
		1.15497	-0.70024
		1.1583	-0.70146
		1.16163	-0.70257
		1.16496	-0.70184
		1.16829	-0.70296
		1.17162	-0.70423
		1.17494	-0.70706
		1.17827	-0.70823
		1.1816	-0.70678
		1.18493	-0.70299
		1.18826	-0.70141
		1.19159	-0.70431
		1.19492	-0.70461
		1.19825	-0.70576
		1.20158	-0.70787
		1.20491	-0.70862
		1.20823	-0.71071
		1.21156	-0.71374
		1.21489	-0.7156
		1.21822	-0.7174
		1.22155	-0.71764
		1.22488	-0.72182
		1.22821	-0.72533
		1.23154	-0.72669
		1.23487	-0.72714
		1.23819	-0.72804
		1.24152	-0.72872
		1.24485	-0.7286
		1.24818	-0.7287
		1.25151	-0.7277
		1.25484	-0.72678
		1.25817	-0.72657
		1.2615	-0.72806
		1.26483	-0.72889
		1.26815	-0.72824
		1.27148	-0.7277
		1.27481	-0.72759
		1.27814	-0.72768
		1.28147	-0.72676
		1.2848	-0.72702
		1.28813	-0.72794
		1.29146	-0.72864
		1.29479	-0.72915
		1.29811	-0.73057
		1.30144	-0.73288
		1.30477	-0.73432
		1.3081	-0.73538
		1.31143	-0.7371
		1.31476	-0.73988
		1.31809	-0.74151
		1.32142	-0.74092
		1.32475	-0.74186
		1.32807	-0.74421
		1.3314	-0.7464
		1.33473	-0.74867
		1.33806	-0.74914
		1.34139	-0.74727
		1.34472	-0.74378
		1.34805	-0.74169
		1.35138	-0.7404
		1.35471	-0.73781
		1.35804	-0.73611
		1.36136	-0.73603
		1.36469	-0.73694
		1.36802	-0.73903
		1.37135	-0.73876
		1.37468	-0.73871
		1.37801	-0.74108
		1.38134	-0.7428
		1.38467	-0.74376
		1.388	-0.74622
		1.39132	-0.74865
		1.39465	-0.74963
		1.39798	-0.75288
		1.40131	-0.75509
		1.40464	-0.75615
		1.40797	-0.7576
		1.4113	-0.75868
		1.41463	-0.76115
		1.41796	-0.76223
		1.42128	-0.7627
		1.42461	-0.76457
		1.42794	-0.76483
		1.43127	-0.76566
		1.4346	-0.76722
		1.43793	-0.76669
		1.44126	-0.76536
		1.44459	-0.76487
		1.44792	-0.76575
		1.45124	-0.76642
		1.45457	-0.76753
		1.4579	-0.76865
		1.46123	-0.76789
		1.46456	-0.76651
		1.46789	-0.76611
		1.47122	-0.76621
		1.47455	-0.76534
		1.47788	-0.76437
		1.48121	-0.76303
		1.48453	-0.76271
		1.48786	-0.76373
		1.49119	-0.76373
		1.49452	-0.76378
		1.49785	-0.7637
		1.50118	-0.76301
		1.50451	-0.76462
		1.50784	-0.76659
		1.51117	-0.76693
		1.51449	-0.76793
		1.51782	-0.76905
		1.52115	-0.7704
		1.52448	-0.77176
		1.52781	-0.77204
		1.53114	-0.77136
		1.53447	-0.77262
		1.5378	-0.7733
		1.54113	-0.77224
		1.54445	-0.77193
		1.54778	-0.77095
		1.55111	-0.76992
		1.55444	-0.77039
		1.55777	-0.77152
		1.5611	-0.77431
		1.56443	-0.77591
		1.56776	-0.77698
		1.57109	-0.77926
		1.57441	-0.77937
		1.57774	-0.77865
		1.58107	-0.77983
		1.5844	-0.78081
		1.58773	-0.78069
		1.59106	-0.78055
		1.59439	-0.78086
		1.59772	-0.78232
		1.60105	-0.78315
		1.60437	-0.78301
		1.6077	-0.78414
		1.61103	-0.78376
		1.61436	-0.78334
		1.61769	-0.78403
		1.62102	-0.78368
		1.62435	-0.78278
		1.62768	-0.78302
		1.63101	-0.78347
		1.63433	-0.78248
		1.63766	-0.78262
		1.64099	-0.78351
		1.64432	-0.78421
		1.64765	-0.78526
		1.65098	-0.78589
		1.65431	-0.7865
		1.65764	-0.78645
		1.66097	-0.78595
		1.66429	-0.78807
		1.66762	-0.79078
		1.67095	-0.79259
		1.67428	-0.79306
		1.67761	-0.79295
		1.68094	-0.79424
		1.68427	-0.79487
		1.6876	-0.79421
		1.69093	-0.79487
		1.69425	-0.79539
		1.69758	-0.79581
		1.70091	-0.79762
		1.70424	-0.79825
		1.70757	-0.79898
		1.7109	-0.80058
		1.71423	-0.80125
		1.71756	-0.80177
		1.72089	-0.80352
		1.72421	-0.80372
		1.72754	-0.80314
		1.73087	-0.80381
		1.7342	-0.80467
		1.73753	-0.80479
		1.74086	-0.80516
		1.74419	-0.80531
		1.74752	-0.80452
		1.75085	-0.80247
		1.75418	-0.80083
		1.7575	-0.80136
		1.76083	-0.80174
		1.76416	-0.8011
		1.76749	-0.80131
		1.77082	-0.80068
		1.77415	-0.79924
		1.77748	-0.79876
		1.78081	-0.79854
		1.78414	-0.80022
		1.78746	-0.80156
		1.79079	-0.8009
		1.79412	-0.80061
		1.79745	-0.80101
		1.80078	-0.80168
		1.80411	-0.80172
		1.80744	-0.80184
		1.81077	-0.80284
		1.8141	-0.80289
		1.81742	-0.80282
		1.82075	-0.8031
		1.82408	-0.80187
		1.82741	-0.79957
		1.83074	-0.80061
		1.83407	-0.80369
		1.8374	-0.80487
		1.84073	-0.80493
		1.84405	-0.80452
		1.84738	-0.80514
		1.85071	-0.80613
		1.85404	-0.80631
		1.85737	-0.80562
		1.8607	-0.80724
		1.86403	-0.80955
		1.86736	-0.81181
		1.87069	-0.81323
		1.87401	-0.81211
		1.87734	-0.81164
		1.88067	-0.81318
		1.884	-0.8149
		1.88733	-0.81543
		1.89066	-0.81509
		1.89399	-0.81451
		1.89732	-0.8162
		1.90065	-0.81556
		1.90397	-0.81474
		1.9073	-0.81251
		1.91063	-0.80944
		1.91396	-0.80892
		1.91729	-0.80828
		1.92062	-0.80643
		1.92395	-0.80521
		1.92728	-0.80583
		1.93061	-0.80862
		1.93393	-0.81104
		1.93726	-0.81111
		1.94059	-0.81391
		1.94392	-0.81764
		1.94725	-0.81928
		1.95058	-0.82139
		1.95391	-0.82302
		1.95724	-0.82425
		1.96057	-0.82533
		1.96389	-0.82792
		1.96722	-0.82874
		1.97055	-0.82739
		1.97388	-0.82811
		1.97721	-0.82808
		1.98054	-0.82732
		1.98387	-0.82488
		1.9872	-0.82467
		1.99053	-0.82427
		1.99386	-0.8247
		1.99718	-0.82486
		2.00051	-0.82507
		2.00384	-0.82655
		2.00717	-0.82771
		2.0105	-0.82635
		2.01383	-0.82689
		2.01716	-0.82828
		2.02049	-0.82937
		2.02382	-0.83018
		2.02714	-0.82966
		2.03047	-0.82927
		2.0338	-0.82879
		2.03713	-0.82891
		2.04046	-0.82988
		2.04379	-0.82952
		2.04712	-0.82932
		2.05045	-0.83074
		2.05378	-0.83174
		2.0571	-0.83197
		2.06043	-0.83257
		2.06376	-0.83209
		2.06709	-0.83178
		2.07042	-0.83208
		2.07375	-0.8337
		2.07708	-0.83457
		2.08041	-0.83331
		2.08374	-0.83218
		2.08706	-0.82951
		2.09039	-0.82804
		2.09372	-0.82615
		2.09705	-0.82599
		2.10038	-0.82519
		2.10371	-0.82604
		2.10704	-0.82594
		2.11037	-0.82478
		2.1137	-0.82588
		2.11702	-0.82645
		2.12035	-0.82668
		2.12368	-0.82885
		2.12701	-0.83084
		2.13034	-0.83379
		2.13367	-0.83637
		2.137	-0.83794
		2.14033	-0.83794
		2.14366	-0.8388
		2.14698	-0.83825
		2.15031	-0.83867
		2.15364	-0.8404
		2.15697	-0.84088
		2.1603	-0.84204
		2.16363	-0.83966
		2.16696	-0.84068
		2.17029	-0.84047
		2.17362	-0.83912
		2.17694	-0.83982
		2.18027	-0.83925
		2.1836	-0.83845
		2.18693	-0.83821
		2.19026	-0.8372
		2.19359	-0.83831
		2.19692	-0.83777
		2.20025	-0.83722
		2.20358	-0.83775
		2.2069	-0.84091
		2.21023	-0.84212
		2.21356	-0.84123
		2.21689	-0.8409
		2.22022	-0.8423
		2.22355	-0.84447
		2.22688	-0.8448
		2.23021	-0.8451
		2.23354	-0.84545
		2.23687	-0.84587
		2.24019	-0.84408
		2.24352	-0.84258
		2.24685	-0.84174
		2.25018	-0.8416
		2.25351	-0.84377
		2.25684	-0.84504
		2.26017	-0.84337
		2.2635	-0.84241
		2.26683	-0.84071
		2.27015	-0.83898
		2.27348	-0.83897
		2.27681	-0.83968
		2.28014	-0.84159
		2.28347	-0.83947
		2.2868	-0.83923
		2.29013	-0.83884
		2.29346	-0.8404
		2.29679	-0.84001
		2.30011	-0.83919
		2.30344	-0.84001
		2.30677	-0.84055
		2.3101	-0.84463
		2.31343	-0.84812
		2.31676	-0.84946
		2.32009	-0.84871
		2.32342	-0.84864
		2.32675	-0.84838
		2.33007	-0.84897
		2.3334	-0.84835
		2.33673	-0.84835
		2.34006	-0.8476
		2.34339	-0.84763
		2.34672	-0.84739
		2.35005	-0.84418
		2.35338	-0.84271
		2.35671	-0.8425
		2.36003	-0.84402
		2.36336	-0.84376
		2.36669	-0.84575
		2.37002	-0.8488
		2.37335	-0.84799
		2.37668	-0.849
		2.38001	-0.84887
		2.38334	-0.84937
		2.38667	-0.85039
		2.38999	-0.85115
		2.39332	-0.84894
		2.39665	-0.84799
		2.39998	-0.84622
		2.40331	-0.8462
		2.40664	-0.84641
		2.40997	-0.84298
		2.4133	-0.84145
		2.41663	-0.84245
		2.41995	-0.84269
		2.42328	-0.84359
		2.42661	-0.84403
		2.42994	-0.84389
		2.43327	-0.84567
		2.4366	-0.84653
		2.43993	-0.84918
		2.44326	-0.84934
		2.44659	-0.84839
		2.44991	-0.84967
		2.45324	-0.85083
		2.45657	-0.8513
		2.4599	-0.85181
		2.46323	-0.851
		2.46656	-0.8509
		2.46989	-0.85208
		2.47322	-0.85407
		2.47655	-0.85614
		2.47987	-0.85366
		2.4832	-0.85189
		2.48653	-0.85179
		2.48986	-0.85498
		2.49319	-0.85714
		2.49652	-0.85634
		2.49985	-0.85781
		2.50318	-0.85865
		2.50651	-0.85857
		2.50983	-0.85788
		2.51316	-0.85575
		2.51649	-0.85543
		2.51982	-0.85684
		2.52315	-0.85729
		2.52648	-0.85933
		2.52981	-0.85855
		2.53314	-0.85648
		2.53647	-0.85553
		2.53979	-0.85372
		2.54312	-0.85314
		2.54645	-0.85353
		2.54978	-0.85324
		2.55311	-0.85662
		2.55644	-0.85824
		2.55977	-0.85967
		2.5631	-0.86002
		2.56643	-0.86082
		2.56976	-0.86414
		2.57308	-0.86408
		2.57641	-0.86413
		2.57974	-0.86357
		2.58307	-0.86459
		2.5864	-0.86496
		2.58973	-0.86618
		2.59306	-0.86508
		2.59639	-0.86255
		2.59972	-0.86223
		2.60304	-0.86268
		2.60637	-0.86382
		2.6097	-0.86239
		2.61303	-0.86128
		2.61636	-0.86149
		2.61969	-0.86245
		2.62302	-0.86348
		2.62635	-0.86553
		2.62968	-0.86772
		2.633	-0.86796
		2.63633	-0.86646
		2.63966	-0.86562
		2.64299	-0.86485
		2.64632	-0.86127
		2.64965	-0.86237
		2.65298	-0.86011
		2.65631	-0.85878
		2.65964	-0.85726
		2.66296	-0.85683
		2.66629	-0.85516
		2.66962	-0.85197
		2.67295	-0.84814
		2.67628	-0.84731
		2.67961	-0.84675
		2.68294	-0.84893
		2.68627	-0.85305
		2.6896	-0.85039
		2.69292	-0.85363
		2.69625	-0.85594
		2.69958	-0.85741
		2.70291	-0.85882
		2.70624	-0.86004
		2.70957	-0.86498
		2.7129	-0.86703
		2.71623	-0.86746
		2.71956	-0.86904
		2.72289	-0.86985
		2.72621	-0.86962
		2.72954	-0.87009
		2.73287	-0.87207
		2.7362	-0.86874
		2.73953	-0.86805
		2.74286	-0.86773
		2.74619	-0.86809
		2.74952	-0.86464
		2.75285	-0.86317
		2.75617	-0.86507
		2.7595	-0.86588
		2.76283	-0.86978
		2.76616	-0.87287
		2.76949	-0.87323
		2.77282	-0.87379
		2.77615	-0.87369
		2.77948	-0.87507
		2.78281	-0.87534
		2.78613	-0.87477
		2.78946	-0.87713
		2.79279	-0.87721
		2.79612	-0.87584
		2.79945	-0.87622
		2.80278	-0.87312
		2.80611	-0.87173
		2.80944	-0.86843
		2.81277	-0.8661
		2.81609	-0.86724
		2.81942	-0.86888
		2.82275	-0.86716
		2.82608	-0.86833
		2.82941	-0.8682
		2.83274	-0.86537
		2.83607	-0.86726
		2.8394	-0.86611
		2.84273	-0.86423
		2.84605	-0.86293
		2.84938	-0.86233
		2.85271	-0.86489
		2.85604	-0.86367
		2.85937	-0.86179
		2.8627	-0.86544
		2.86603	-0.86988
		2.86936	-0.86877
		2.87269	-0.86755
		2.87602	-0.86973
		2.87934	-0.87454
		2.88267	-0.87656
		2.886	-0.87893
		2.88933	-0.88218
		2.89266	-0.88232
		2.89599	-0.87931
		2.89932	-0.87964
		2.90265	-0.87767
		2.90598	-0.87526
		2.9093	-0.87437
		2.91263	-0.87571
		2.91596	-0.87429
		2.91929	-0.86915
		2.92262	-0.86625
		2.92595	-0.86347
		2.92928	-0.86171
		2.93261	-0.86151
		2.93594	-0.86383
		2.93926	-0.86474
		2.94259	-0.8676
		2.94592	-0.86711
		2.94925	-0.86838
		2.95258	-0.86582
		2.95591	-0.86402
		2.95924	-0.86821
		2.96257	-0.8693
		2.9659	-0.87139
		2.96922	-0.87312
		2.97255	-0.87622
		2.97588	-0.87398
		2.97921	-0.87364
		2.98254	-0.8684
		2.98587	-0.86575
		2.9892	-0.86323
		2.99253	-0.86237
		2.99586	-0.86397
		2.99918	-0.86308
		3.00251	-0.86329
		3.00584	-0.86392
		3.00917	-0.86133
		3.0125	-0.85978
		3.01583	-0.86109
		3.01916	-0.86188
		3.02249	-0.86393
		3.02582	-0.86282
		3.02914	-0.86562
		3.03247	-0.86893
		3.0358	-0.86916
		3.03913	-0.86985
		3.04246	-0.86682
		3.04579	-0.86957
		3.04912	-0.87029
		3.05245	-0.87214
		3.05578	-0.86966
		3.0591	-0.8682
		3.06243	-0.86774
		3.06576	-0.86703
		3.06909	-0.86734
		3.07242	-0.86604
		3.07575	-0.86614
		3.07908	-0.86777
		3.08241	-0.86756
		3.08574	-0.86797
		3.08907	-0.87075
		3.09239	-0.87108
		3.09572	-0.87129
		3.09905	-0.87262
		3.10238	-0.87134
		3.10571	-0.87153
		3.10904	-0.87265
		3.11237	-0.87435
		3.1157	-0.87402
		3.11903	-0.87531
		3.12235	-0.87729
		3.12568	-0.87797
		3.12901	-0.87675
		3.13234	-0.87535
		3.13567	-0.87534
		3.139	-0.87322
		3.14233	-0.87569
		3.14566	-0.87828
		3.14899	-0.88001
		3.15231	-0.87971
		3.15564	-0.87848
		3.15897	-0.88235
		3.1623	-0.88032
		3.16563	-0.87891
		3.16896	-0.87712
		3.17229	-0.87904
		3.17562	-0.88025
		3.17895	-0.87924
		3.18227	-0.88142
		3.1856	-0.88019
		3.18893	-0.88052
		3.19226	-0.87817
		3.19559	-0.87578
		3.19892	-0.87663
		3.20225	-0.87545
		3.20558	-0.87472
		3.20891	-0.87444
		3.21223	-0.87715
		3.21556	-0.87579
		3.21889	-0.87559
		3.22222	-0.87422
		3.22555	-0.87079
		3.22888	-0.86967
		3.23221	-0.86972
		3.23554	-0.87101
		3.23887	-0.8708
		3.24219	-0.86947
		3.24552	-0.87161
		3.24885	-0.87476
		3.25218	-0.87369
		3.25551	-0.87337
		3.25884	-0.87384
		3.26217	-0.87501
		3.2655	-0.87687
		3.26883	-0.88024
		3.27215	-0.88159
		3.27548	-0.88079
		3.27881	-0.87901
		3.28214	-0.88069
		3.28547	-0.88203
		3.2888	-0.88146
		3.29213	-0.87979
		3.29546	-0.88041
		3.29879	-0.87947
		3.30211	-0.87943
		3.30544	-0.87939
		3.30877	-0.87862
		3.3121	-0.8772
		3.31543	-0.87765
		3.31876	-0.88147
		3.32209	-0.87953
		3.32542	-0.87779
		3.32875	-0.87742
		3.33208	-0.87619
		3.3354	-0.87554
		3.33873	-0.87734
		3.34206	-0.87903
		3.34539	-0.88079
		3.34872	-0.88125
		3.35205	-0.88288
		3.35538	-0.88451
		3.35871	-0.88343
		3.36203	-0.88331
		3.36536	-0.88281
		3.36869	-0.8831
		3.37202	-0.88501
		3.37535	-0.88639
		3.37868	-0.88697
		3.38201	-0.88522
		3.38534	-0.88493
		3.38867	-0.88665
		3.39199	-0.88882
		3.39532	-0.88717
		3.39865	-0.8829
		3.40198	-0.88225
		3.40531	-0.88107
		3.40864	-0.88329
		3.41197	-0.88337
		3.4153	-0.88199
		3.41863	-0.88172
		3.42196	-0.88182
		3.42528	-0.87938
		3.42861	-0.87863
		3.43194	-0.87801
		3.43527	-0.87879
		3.4386	-0.88163
		3.44193	-0.88
		3.44526	-0.88052
		3.44859	-0.88094
		3.45192	-0.88041
		3.45524	-0.88084
		3.45857	-0.88181
		3.4619	-0.87977
		3.46523	-0.87859
		3.46856	-0.87926
		3.47189	-0.88058
		3.47522	-0.88091
		3.47855	-0.87731
		3.48188	-0.87894
		3.4852	-0.88078
		3.48853	-0.87879
		3.49186	-0.87926
		3.49519	-0.87669
		3.49852	-0.87562
		3.50185	-0.87828
		3.50518	-0.87865
		3.50851	-0.88094
		3.51184	-0.8791
		3.51516	-0.87743
		3.51849	-0.87685
		3.52182	-0.87704
		3.52515	-0.87801
		3.52848	-0.87875
		3.53181	-0.87978
		3.53514	-0.87982
		3.53847	-0.87905
		3.5418	-0.87901
		3.54512	-0.87919
		3.54845	-0.87828
		3.55178	-0.87972
		3.55511	-0.88113
		3.55844	-0.88062
		3.56177	-0.88265
		3.5651	-0.88406
		3.56843	-0.88518
		3.57176	-0.88476
		3.57508	-0.88769
		3.57841	-0.88845
		3.58174	-0.88887
		3.58507	-0.89073
		3.5884	-0.89155
		3.59173	-0.89163
		3.59506	-0.89033
		3.59839	-0.89074
		3.60172	-0.88961
		3.60504	-0.8888
		3.60837	-0.88598
		3.6117	-0.88275
		3.61503	-0.87996
		3.61836	-0.87954
		3.62169	-0.87914
		3.62502	-0.87731
		3.62835	-0.87723
		3.63168	-0.87722
		3.63501	-0.8765
		3.63833	-0.87698
		3.64166	-0.87878
		3.64499	-0.87827
		3.64832	-0.8775
		3.65165	-0.87848
		3.65498	-0.88123
		3.65831	-0.88129
		3.66164	-0.88017
		3.66497	-0.8792
		3.66829	-0.88082
		3.67162	-0.88152
		3.67495	-0.88255
		3.67828	-0.88256
		3.68161	-0.88135
		3.68494	-0.88193
		3.68827	-0.88396
		3.6916	-0.88427
		3.69493	-0.88509
		3.69825	-0.88741
		3.70158	-0.88657
		3.70491	-0.88826
		3.70824	-0.88916
		3.71157	-0.88855
		3.7149	-0.88831
		3.71823	-0.88729
		3.72156	-0.88528
		3.72489	-0.88452
		3.72821	-0.88487
		3.73154	-0.88536
		3.73487	-0.88372
		3.7382	-0.88074
		3.74153	-0.8816
		3.74486	-0.882
		3.74819	-0.88163
		3.75152	-0.88251
		3.75484	-0.88335
		3.75817	-0.88545
		3.7615	-0.88575
		3.76483	-0.88746
		3.76816	-0.88811
		3.77149	-0.88827
		3.77482	-0.8886
		3.77815	-0.88869
		3.78148	-0.88911
		3.7848	-0.8884
		3.78813	-0.88652
		3.79146	-0.88565
		3.79479	-0.88534
		3.79812	-0.8833
		3.80145	-0.88071
		3.80478	-0.88229
		3.80811	-0.88321
		3.81144	-0.88308
		3.81476	-0.88268
		3.81809	-0.88249
		3.82142	-0.88313
		3.82475	-0.88519
		3.82808	-0.8866
		3.83141	-0.8863
		3.83474	-0.88783
		3.83807	-0.89078
		3.8414	-0.89116
		3.84473	-0.88991
		3.84805	-0.88765
		3.85138	-0.88682
		3.85471	-0.88667
		3.85804	-0.88627
		3.86137	-0.88448
		3.8647	-0.88335
		3.86803	-0.88365
		3.87136	-0.88556
		3.87468	-0.88476
		3.87801	-0.88426
		3.88134	-0.8841
		3.88467	-0.88462
		3.888	-0.88742
		3.89133	-0.8886
		3.89466	-0.88861
		3.89799	-0.89012
		3.90132	-0.89326
		3.90464	-0.89671
		3.90797	-0.89617
		3.9113	-0.8931
		3.91463	-0.89193
		3.91796	-0.89144
		3.92129	-0.88919
		3.92462	-0.8885
		3.92795	-0.88674
		3.93128	-0.88567
		3.93461	-0.88556
		3.93793	-0.88678
		3.94126	-0.8856
		3.94459	-0.88459
		3.94792	-0.88489
		3.95125	-0.88496
		3.95458	-0.88441
		3.95791	-0.88698
		3.96124	-0.88884
		3.96457	-0.88927
		3.96789	-0.88896
		3.97122	-0.88948
		3.97455	-0.89214
		3.97788	-0.89132
		3.98121	-0.88924
		3.98454	-0.88778
		3.98787	-0.88698
		3.9912	-0.88646
		3.99453	-0.88821
		3.99785	-0.88842
		4.00118	-0.88728
		4.00451	-0.8882
		4.00784	-0.89028
		4.01117	-0.88984
		4.0145	-0.88872
		4.01783	-0.88699
		4.02116	-0.88735
		4.02449	-0.88887
		4.02782	-0.88832
		4.03114	-0.88782
		4.03447	-0.88732
		4.0378	-0.88516
		4.04113	-0.88301
		4.04446	-0.88145
		4.04779	-0.87964
		4.05112	-0.87905
		4.05445	-0.87909
		4.05778	-0.87978
		4.0611	-0.88216
		4.06443	-0.88217
		4.06776	-0.88115
		4.07109	-0.88285
		4.07442	-0.88625
		4.07775	-0.8887
		4.08108	-0.88994
		4.08441	-0.89107
		4.08774	-0.89239
		4.09106	-0.89337
		4.09439	-0.89349
		4.09772	-0.89278
		4.10105	-0.89217
		4.10438	-0.88947
		4.10771	-0.88896
		4.11104	-0.89081
		4.11437	-0.8896
		4.1177	-0.88836
		4.12102	-0.88783
		4.12435	-0.88666
		4.12768	-0.88628
		4.13101	-0.88482
		4.13434	-0.88476
		4.13767	-0.88488
		4.141	-0.88571
		4.14433	-0.8864
		4.14766	-0.88551
		4.15098	-0.88374
		4.15431	-0.88286
		4.15764	-0.88391
		4.16097	-0.8846
		4.1643	-0.88756
		4.16763	-0.88809
		4.17096	-0.88737
		4.17429	-0.88576
		4.17762	-0.88548
		4.18094	-0.88626
		4.18427	-0.88582
		4.1876	-0.88728
		4.19093	-0.88926
		4.19426	-0.89002
		4.19759	-0.88774
		4.20092	-0.88693
		4.20425	-0.88719
		4.20758	-0.88781
		4.21091	-0.88982
		4.21423	-0.89118
		4.21756	-0.8914
		4.22089	-0.89207
		4.22422	-0.89398
		4.22755	-0.89608
		4.23088	-0.89737
		4.23421	-0.89922
		4.23754	-0.90074
		4.24087	-0.90067
		4.24419	-0.89989
		4.24752	-0.90008
		4.25085	-0.89953
		4.25418	-0.89849
		4.25751	-0.8999
		4.26084	-0.90204
		4.26417	-0.90256
		4.2675	-0.90322
		4.27083	-0.90199
		4.27415	-0.90046
		4.27748	-0.90018
		4.28081	-0.9007
		4.28414	-0.9036
		4.28747	-0.90533
		4.2908	-0.90359
		4.29413	-0.90207
		4.29746	-0.90131
		4.30079	-0.90039
		4.30411	-0.89908
		4.30744	-0.89629
		4.31077	-0.89623
		4.3141	-0.89771
		4.31743	-0.89611
		4.32076	-0.8941
		4.32409	-0.89189
		4.32742	-0.89017
		4.33075	-0.89024
		4.33407	-0.89029
		4.3374	-0.8898
		4.34073	-0.88991
		4.34406	-0.89117
		4.34739	-0.89349
		4.35072	-0.89475
		4.35405	-0.89443
		4.35738	-0.89359
		4.36071	-0.8946
		4.36403	-0.89724
		4.36736	-0.8997
		4.37069	-0.90167
		4.37402	-0.90329
		4.37735	-0.90463
		4.38068	-0.90531
		4.38401	-0.90715
		4.38734	-0.90827
		4.39067	-0.90811
		4.39399	-0.90795
		4.39732	-0.90801
		4.40065	-0.90806
		4.40398	-0.90723
		4.40731	-0.90576
		4.41064	-0.90477
		4.41397	-0.90336
		4.4173	-0.90152
		4.42063	-0.89937
		4.42395	-0.89636
		4.42728	-0.89373
		4.43061	-0.89257
		4.43394	-0.89192
		4.43727	-0.89145
		4.4406	-0.89195
		4.44393	-0.89079
		4.44726	-0.88976
		4.45059	-0.88953
		4.45392	-0.88946
		4.45724	-0.89048
		4.46057	-0.89067
		4.4639	-0.89166
		4.46723	-0.89264
		4.47056	-0.89219
		4.47389	-0.89257
		4.47722	-0.89202
		4.48055	-0.89024
		4.48388	-0.8869
		4.4872	-0.88474
		4.49053	-0.88476
		4.49386	-0.88384
		4.49719	-0.8831
		4.50052	-0.88319
		4.50385	-0.88384
		4.50718	-0.88328
		4.51051	-0.88412
		4.51384	-0.88521
		4.51716	-0.88387
		4.52049	-0.8841
		4.52382	-0.88679
		4.52715	-0.88873
		4.53048	-0.89043
		4.53381	-0.8912
		4.53714	-0.89024
		4.54047	-0.89045
		4.5438	-0.89217
		4.54712	-0.89391
		4.55045	-0.89394
		4.55378	-0.89264
		4.55711	-0.8923
		4.56044	-0.89257
		4.56377	-0.89286
		4.5671	-0.89466
		4.57043	-0.89484
		4.57376	-0.89319
		4.57708	-0.89385
		4.58041	-0.89484
		4.58374	-0.89413
		4.58707	-0.89332
		4.5904	-0.89276
		4.59373	-0.89361
		4.59706	-0.89367
		4.60039	-0.89363
		4.60372	-0.89221
		4.60704	-0.89076
		4.61037	-0.88972
		4.6137	-0.88947
		4.61703	-0.88886
		4.62036	-0.88949
		4.62369	-0.88978
		4.62702	-0.88991
		4.63035	-0.88872
		4.63368	-0.88761
		4.637	-0.8882
		4.64033	-0.88896
		4.64366	-0.88975
		4.64699	-0.89051
		4.65032	-0.89161
		4.65365	-0.89164
		4.65698	-0.89192
		4.66031	-0.89139
		4.66364	-0.89084
		4.66696	-0.89044
		4.67029	-0.89087
		4.67362	-0.89176
		4.67695	-0.89159
		4.68028	-0.89268
		4.68361	-0.89394
		4.68694	-0.89461
		4.69027	-0.89559
		4.6936	-0.89603
		4.69692	-0.898
		4.70025	-0.89997
		4.70358	-0.90128
		4.70691	-0.90344
		4.71024	-0.90441
		4.71357	-0.90333
		4.7169	-0.904
		4.72023	-0.90413
		4.72356	-0.90332
		4.72688	-0.90213
		4.73021	-0.90194
		4.73354	-0.90193
		4.73687	-0.90183
		4.7402	-0.90194
		4.74353	-0.90289
		4.74686	-0.90108
		4.75019	-0.89941
		4.75352	-0.89937
		4.75685	-0.89921
		4.76017	-0.89865
		4.7635	-0.89788
		4.76683	-0.89865
		4.77016	-0.89866
		4.77349	-0.89952
		4.77682	-0.89944
		4.78015	-0.90037
		4.78348	-0.90039
		4.78681	-0.90028
		4.79013	-0.90124
		4.79346	-0.90318
		4.79679	-0.90723
		4.80012	-0.90911
		4.80345	-0.91016
		4.80678	-0.90978
		4.81011	-0.90765
		4.81344	-0.90811
		4.81677	-0.90871
		4.82009	-0.90685
		4.82342	-0.90612
		4.82675	-0.90681
		4.83008	-0.90665
		4.83341	-0.90667
		4.83674	-0.90619
		4.84007	-0.9013
		4.8434	-0.89848
		4.84673	-0.89792
		4.85005	-0.89928
		4.85338	-0.90147
		4.85671	-0.90098
		4.86004	-0.90081
		4.86337	-0.90194
		4.8667	-0.90162
		4.87003	-0.89989
		4.87336	-0.89956
		4.87669	-0.89901
		4.88001	-0.89815
		4.88334	-0.89812
		4.88667	-0.89788
		4.89	-0.89636
		4.89333	-0.89442
		4.89666	-0.89442
		4.89999	-0.896
		4.90332	-0.89372
		4.90665	-0.89209
		4.90997	-0.89178
		4.9133	-0.89294
		4.91663	-0.89399
		4.91996	-0.89365
		4.92329	-0.89527
		4.92662	-0.89612
		4.92995	-0.89655
		4.93328	-0.89743
		4.93661	-0.89698
		4.93993	-0.89446
		4.94326	-0.89464
		4.94659	-0.89736
		4.94992	-0.89891
		4.95325	-0.89992
		4.95658	-0.89891
		4.95991	-0.89871
		4.96324	-0.89759
		4.96657	-0.89808
		4.96989	-0.89847
		4.97322	-0.89802
		4.97655	-0.89746
		4.97988	-0.89747
		4.98321	-0.89994
		4.98654	-0.90054
		4.98987	-0.90243
		4.9932	-0.90369
		4.99653	-0.90307
		4.99986	-0.90292
		5.00318	-0.90437
		5.00651	-0.90482
		5.00984	-0.90526
		5.01317	-0.90477
		5.0165	-0.9063
		5.01983	-0.90637
		5.02316	-0.90736
		5.02649	-0.9067
		5.02982	-0.90435
		5.03314	-0.90252
		5.03647	-0.90312
		5.0398	-0.9062
		5.04313	-0.9056
		5.04646	-0.90497
		5.04979	-0.90402
		5.05312	-0.90416
		5.05645	-0.90614
		5.05978	-0.90587
		5.0631	-0.90453
		5.06643	-0.90395
		5.06976	-0.90531
		5.07309	-0.90832
		5.07642	-0.90917
		5.07975	-0.90929
		5.08308	-0.90887
		5.08641	-0.90972
		5.08974	-0.90844
		5.09306	-0.90751
		5.09639	-0.90737
		5.09972	-0.90678
		5.10305	-0.90919
		5.10638	-0.90732
		5.10971	-0.90479
		5.11304	-0.90228
		5.11637	-0.90065
		5.1197	-0.90108
		5.12302	-0.90138
		5.12635	-0.90089
		5.12968	-0.90078
		5.13301	-0.90396
		5.13634	-0.9056
		5.13967	-0.90635
		5.143	-0.90529
		5.14633	-0.90529
		5.14966	-0.90812
		5.15298	-0.91147
		5.15631	-0.9132
		5.15964	-0.9143
		5.16297	-0.91413
		5.1663	-0.91491
		5.16963	-0.91603
		5.17296	-0.91477
		5.17629	-0.91374
		5.17962	-0.91406
		5.18294	-0.91419
		5.18627	-0.9138
		5.1896	-0.91417
		5.19293	-0.91241
		5.19626	-0.91068
		5.19959	-0.90924
		5.20292	-0.90658
		5.20625	-0.90293
		5.20958	-0.89997
		5.2129	-0.89941
		5.21623	-0.89856
		5.21956	-0.89648
		5.22289	-0.89702
		5.22622	-0.89807
		5.22955	-0.89826
		5.23288	-0.89856
		5.23621	-0.89745
		5.23954	-0.89698
		5.24287	-0.89871
		5.24619	-0.89945
		5.24952	-0.90182
		5.25285	-0.90442
		5.25618	-0.90349
		5.25951	-0.90467
		5.26284	-0.90482
		5.26617	-0.90386
		5.2695	-0.90325
		5.27282	-0.90113
		5.27615	-0.90404
		5.27948	-0.90606
		5.28281	-0.905
		5.28614	-0.90615
		5.28947	-0.90698
		5.2928	-0.90515
		5.29613	-0.90468
		5.29946	-0.90472
		5.30278	-0.90414
		5.30611	-0.903
		5.30944	-0.9035
		5.31277	-0.90299
		5.3161	-0.90392
		5.31943	-0.90186
		5.32276	-0.90028
		5.32609	-0.89937
		5.32942	-0.89951
		5.33275	-0.89958
		5.33607	-0.90098
		5.3394	-0.90182
		5.34273	-0.90031
		5.34606	-0.89905
		5.34939	-0.89831
		5.35272	-0.89988
		5.35605	-0.89893
		5.35938	-0.89947
		5.36271	-0.90043
		5.36603	-0.90117
		5.36936	-0.901
		5.37269	-0.90017
		5.37602	-0.89919
		5.37935	-0.89919
		5.38268	-0.89898
		5.38601	-0.90006
		5.38934	-0.90307
		5.39267	-0.90645
		5.39599	-0.90862
		5.39932	-0.9085
		5.40265	-0.90666
		5.40598	-0.90584
		5.40931	-0.90824
		5.41264	-0.90556
		5.41597	-0.90708
		5.4193	-0.90861
		5.42263	-0.91135
		5.42595	-0.91211
		5.42928	-0.90958
		5.43261	-0.90597
		5.43594	-0.90321
		5.43927	-0.90176
		5.4426	-0.90261
		5.44593	-0.90406
		5.44926	-0.90363
		5.45259	-0.90265
		5.45591	-0.90324
		5.45924	-0.90492
		5.46257	-0.90439
		5.4659	-0.90679
		5.46923	-0.90599
		5.47256	-0.90759
		5.47589	-0.90906
		5.47922	-0.9088
		5.48255	-0.91121
		5.48587	-0.91332
		5.4892	-0.91306
		5.49253	-0.91169
		5.49586	-0.91079
		5.49919	-0.90901
		5.50252	-0.90831
		5.50585	-0.90605
		5.50918	-0.90568
		5.51251	-0.90482
		5.51583	-0.90489
		5.51916	-0.90554
		5.52249	-0.90427
		5.52582	-0.90083
		5.52915	-0.89954
		5.53248	-0.90048
		5.53581	-0.89849
		5.53914	-0.89897
		5.54247	-0.89893
		5.54579	-0.89846
		5.54912	-0.89703
		5.55245	-0.89742
		5.55578	-0.89645
		5.55911	-0.89715
		5.56244	-0.89492
		5.56577	-0.89425
		5.5691	-0.89742
		5.57243	-0.8977
		5.57576	-0.89757
		5.57908	-0.89841
		5.58241	-0.89872
		5.58574	-0.89826
		5.58907	-0.89833
		5.5924	-0.89767
		5.59573	-0.89877
		5.59906	-0.89934
		5.60239	-0.90039
		5.60572	-0.9038
		5.60904	-0.9027
		5.61237	-0.90429
		5.6157	-0.90436
		5.61903	-0.90555
		5.62236	-0.90733
		5.62569	-0.90704
		5.62902	-0.90685
		5.63235	-0.90673
		5.63567	-0.90829
		5.639	-0.90637
		5.64233	-0.90512
		5.64566	-0.90508
		5.64899	-0.90273
		5.65232	-0.90081
		5.65565	-0.89884
		5.65898	-0.89822
		5.66231	-0.89789
		5.66563	-0.89879
		5.66896	-0.90129
		5.67229	-0.90234
		5.67562	-0.90097
		5.67895	-0.9036
		5.68228	-0.90568
		5.68561	-0.90559
		5.68894	-0.90613
		5.69227	-0.90755
		5.69559	-0.9105
		5.69892	-0.91363
		5.70225	-0.91674
		5.70558	-0.91551
		5.70891	-0.91618
		5.71224	-0.91442
		5.71557	-0.91492
		5.7189	-0.91077
		5.72223	-0.90981
		5.72555	-0.90983
		5.72888	-0.9112
		5.73221	-0.90978
		5.73554	-0.90752
		5.73887	-0.90266
		5.7422	-0.902
		5.74553	-0.89888
		5.74886	-0.89856
		5.75219	-0.90007
		5.75552	-0.90069
		5.75884	-0.90153
		5.76217	-0.90082
		5.7655	-0.9014
		5.76883	-0.89978
		5.77216	-0.90058
		5.77549	-0.8989
		5.77882	-0.89948
		5.78215	-0.90374
		5.78548	-0.9042
		5.7888	-0.90634
		5.79213	-0.90554
		5.79546	-0.90309
		5.79879	-0.90363
		5.80212	-0.90383
		5.80545	-0.90515
		5.80878	-0.90477
		5.81211	-0.90744
		5.81543	-0.90785
		5.81876	-0.90915
		5.82209	-0.90827
		5.82542	-0.90714
		5.82875	-0.90813
		5.83208	-0.90875
		5.83541	-0.91044
		5.83874	-0.91027
		5.84207	-0.91263
		5.8454	-0.91368
		5.84872	-0.91152
		5.85205	-0.9119
		5.85538	-0.91003
		5.85871	-0.9083
		5.86204	-0.91098
		5.86537	-0.90869
		5.8687	-0.90716
		5.87203	-0.90717
		5.87536	-0.90659
		5.87868	-0.90495
		5.88201	-0.90606
		5.88534	-0.90094
		5.88867	-0.90224
		5.892	-0.90192
		5.89533	-0.90394
		5.89866	-0.90711
		5.90199	-0.9074
		5.90532	-0.90426
		5.90864	-0.9046
		5.91197	-0.90473
		5.9153	-0.90464
		5.91863	-0.90451
		5.92196	-0.90374
		5.92529	-0.90751
		5.92862	-0.90726
		5.93195	-0.90253
		5.93528	-0.90282
		5.9386	-0.90387
		5.94193	-0.9038
		5.94526	-0.90253
		5.94859	-0.90353
		5.95192	-0.90214
		5.95525	-0.90213
		5.95858	-0.9032
		5.96191	-0.90225
		5.96524	-0.90115
		5.96856	-0.90114
		5.97189	-0.90418
		5.97522	-0.90803
		5.97855	-0.90569
		5.98188	-0.90546
		5.98521	-0.90522
		5.98854	-0.90253
		5.99187	-0.90146
		5.9952	-0.89602
		5.99852	-0.89469
		6.00185	-0.89432
		6.00518	-0.89106
		6.00851	-0.88965
		6.01184	-0.88571
		6.01517	-0.88312
		6.0185	-0.88207
		6.02183	-0.88037
		6.02516	-0.87776
		6.02848	-0.87766
		6.03181	-0.88154
		6.03514	-0.88227
		6.03847	-0.88259
		6.0418	-0.88477
		6.04513	-0.88816
		6.04846	-0.88783
		6.05179	-0.88727
		6.05512	-0.89196
		6.05844	-0.89651
		6.06177	-0.89731
		6.0651	-0.89952
		6.06843	-0.90431
		6.07176	-0.90586
		6.07509	-0.90559
		6.07842	-0.90568
		6.08175	-0.9066
		6.08508	-0.90559
		6.08841	-0.90808
		6.09173	-0.90877
		6.09506	-0.91031
		6.09839	-0.90877
		6.10172	-0.90672
		6.10505	-0.9063
		6.10838	-0.90599
		6.11171	-0.90576
		6.11504	-0.90436
		6.11837	-0.90396
		6.12169	-0.90401
		6.12502	-0.90422
		6.12835	-0.90338
		6.13168	-0.90491
		6.13501	-0.90488
		6.13834	-0.90351
		6.14167	-0.90309
		6.145	-0.90595
		6.14833	-0.90618
		6.15165	-0.90769
		6.15498	-0.90698
		6.15831	-0.90831
		6.16164	-0.90715
		6.16497	-0.90705
		6.1683	-0.90751
		6.17163	-0.9059
		6.17496	-0.90689
		6.17829	-0.90702
		6.18161	-0.90689
		6.18494	-0.90844
		6.18827	-0.90697
		6.1916	-0.90617
		6.19493	-0.90647
		6.19826	-0.90633
		6.20159	-0.90443
		6.20492	-0.90537
		6.20825	-0.90474
		6.21157	-0.90311
		6.2149	-0.89941
		6.21823	-0.89598
		6.22156	-0.89229
		6.22489	-0.88484
		6.22822	-0.87754
		6.23155	-0.86827
		6.23488	-0.85857
		6.23821	-0.84797
		6.24153	-0.83605
		6.24486	-0.82499
		6.24819	-0.80981
		6.25152	-0.79416
		6.25485	-0.77813
		6.25818	-0.76345
		6.26151	-0.74946
		6.26484	-0.7363
		6.26817	-0.72458
		6.27149	-0.71233
		6.27482	-0.70194
		6.27815	-0.6934
		6.28148	-0.6844
		6.28481	-0.67849
		6.28814	-0.67424
		6.29147	-0.67461
		6.2948	-0.67151
		6.29813	-0.6711
		6.30145	-0.67254
		6.30478	-0.6726
		6.30811	-0.67375
		6.31144	-0.6762
		6.31477	-0.68069
		6.3181	-0.68392
		6.32143	-0.68749
		6.32476	-0.69286
		6.32809	-0.69683
		6.33142	-0.702
		6.33474	-0.70535
		6.33807	-0.70813
		6.3414	-0.71183
		6.34473	-0.7161
		6.34806	-0.71995
		6.35139	-0.72527
		6.35472	-0.72867
		6.35805	-0.72916
		6.36138	-0.732
		6.3647	-0.73718
		6.36803	-0.74215
		6.37136	-0.74429
		6.37469	-0.74697
		6.37802	-0.75154
		6.38135	-0.75769
		6.38468	-0.7638
		6.38801	-0.76848
		6.39134	-0.77133
		6.39466	-0.77393
		6.39799	-0.77847
		6.40132	-0.7833
		6.40465	-0.78628
		6.40798	-0.79073
		6.41131	-0.79362
		6.41464	-0.79698
		6.41797	-0.79911
		6.4213	-0.80157
		6.42462	-0.80322
		6.42795	-0.80547
		6.43128	-0.80912
		6.43461	-0.81207
		6.43794	-0.81512
		6.44127	-0.81551
		6.4446	-0.81551
		6.44793	-0.81599
		6.45126	-0.81717
		6.45458	-0.81866
		6.45791	-0.82139
		6.46124	-0.82204
		6.46457	-0.82254
		6.4679	-0.8244
		6.47123	-0.8264
		6.47456	-0.82591
		6.47789	-0.82775
		6.48122	-0.82863
		6.48454	-0.82998
		6.48787	-0.83387
		6.4912	-0.8378
		6.49453	-0.8414
		6.49786	-0.84163
		6.50119	-0.84178
		6.50452	-0.84301
		6.50785	-0.84367
		6.51118	-0.84378
		6.5145	-0.84451
		6.51783	-0.84624
		6.52116	-0.84788
		6.52449	-0.84826
		6.52782	-0.8471
		6.53115	-0.84738
		6.53448	-0.84608
		6.53781	-0.84489
		6.54114	-0.84662
		6.54446	-0.84669
		6.54779	-0.84605
		6.55112	-0.84557
		6.55445	-0.84677
		6.55778	-0.84903
		6.56111	-0.8502
		6.56444	-0.84883
		6.56777	-0.85149
		6.5711	-0.85484
		6.57442	-0.85375
		6.57775	-0.8539
		6.58108	-0.85566
		6.58441	-0.8559
		6.58774	-0.8566
		6.59107	-0.8599
		6.5944	-0.86139
		6.59773	-0.86105
		6.60106	-0.86135
		6.60438	-0.86294
		6.60771	-0.86308
		6.61104	-0.86332
		6.61437	-0.86459
		6.6177	-0.86758
		6.62103	-0.86928
		6.62436	-0.87111
		6.62769	-0.87327
		6.63102	-0.87372
		6.63435	-0.87403
		6.63767	-0.87439
		6.641	-0.87493
		6.64433	-0.87555
		6.64766	-0.87421
		6.65099	-0.87219
[truncated: 34,049 more rows]

## Sheet: Supplementary Fig. 1e
	Supplementary Fig. 1e
			Retention (mL)	Absorbance 280 nm (mAU)
			0.003204	0.006531
			0.007204	0.008933
			0.011203	0.01072
			0.015202	0.010748
			0.019202	0.01207
			0.023201	0.013949
			0.027201	0.015886
			0.0312	0.016494
			0.0352	0.015966
			0.039199	0.014817
			0.043199	0.013525
			0.047198	0.014255
			0.051198	0.012131
			0.055197	0.00776
			0.059196	0.001589
			0.063196	-0.00455
			0.067195	-0.00697
			0.071195	-0.00699
			0.075194	-0.00554
			0.079194	-0.00563
			0.083193	-0.00449
			0.087193	-0.00445
			0.091192	-0.00598
			0.095192	-0.00383
			0.099191	-0.00407
			0.103191	-0.00494
			0.10719	-0.00582
			0.111189	-0.00673
			0.115189	-0.01011
			0.119188	-0.01051
			0.123188	-0.01109
			0.127187	-0.01079
			0.131187	-0.01111
			0.135186	-0.01423
			0.139186	-0.01791
			0.143185	-0.01918
			0.147185	-0.02032
			0.151184	-0.02083
			0.155184	-0.02244
			0.159183	-0.02297
			0.163182	-0.02209
			0.167182	-0.02157
			0.171181	-0.02225
			0.175181	-0.02108
			0.17918	-0.02223
			0.18318	-0.02434
			0.187179	-0.02399
			0.191179	-0.02417
			0.195178	-0.02272
			0.199178	-0.01822
			0.203177	-0.01717
			0.207177	-0.01781
			0.211176	-0.01873
			0.215176	-0.01728
			0.219175	-0.01497
			0.223174	-0.00891
			0.227174	0.003867
			0.231173	0.023693
			0.235173	0.05184
			0.239172	0.086122
			0.243172	0.123042
			0.247171	0.160665
			0.251171	0.196562
			0.25517	0.229454
			0.259169	0.258885
			0.263169	0.283511
			0.267168	0.301855
			0.271168	0.31589
			0.275167	0.326866
			0.279167	0.333252
			0.283166	0.335846
			0.287166	0.337194
			0.291165	0.33897
			0.295165	0.338545
			0.299164	0.335304
			0.303164	0.330778
			0.307163	0.330466
			0.311162	0.332036
			0.315162	0.331407
			0.319161	0.326796
			0.323161	0.320757
			0.32716	0.319949
			0.33116	0.320224
			0.335159	0.31724
			0.339159	0.309514
			0.343158	0.300797
			0.347158	0.293602
			0.351157	0.286522
			0.355157	0.278703
			0.359156	0.267829
			0.363155	0.257589
			0.367155	0.248799
			0.371154	0.241558
			0.375154	0.23556
			0.379153	0.229408
			0.383153	0.220618
			0.387152	0.211239
			0.391152	0.202843
			0.395151	0.19255
			0.399151	0.185361
			0.40315	0.179501
			0.40715	0.174168
			0.411149	0.171289
			0.415148	0.164948
			0.419148	0.160194
			0.423147	0.15613
			0.427147	0.152566
			0.431146	0.148547
			0.435146	0.143019
			0.439145	0.136593
			0.443145	0.13206
			0.447144	0.127187
			0.451144	0.125897
			0.455143	0.117981
			0.459143	0.111737
			0.463142	0.106827
			0.467141	0.101524
			0.471141	0.097449
			0.47514	0.094646
			0.47914	0.091483
			0.483139	0.089247
			0.487139	0.085378
			0.491138	0.083764
			0.495138	0.083557
			0.499137	0.082096
			0.503137	0.08147
			0.507136	0.076408
			0.511135	0.070187
			0.515135	0.069228
			0.519134	0.067401
			0.523134	0.063023
			0.527133	0.05936
			0.531133	0.059518
			0.535132	0.057622
			0.539132	0.059397
			0.543131	0.052982
			0.547131	0.049078
			0.55113	0.04725
			0.55513	0.045524
			0.559129	0.042832
			0.563128	0.038549
			0.567128	0.033014
			0.571127	0.034204
			0.575127	0.034384
			0.579126	0.033822
			0.583126	0.032176
			0.587125	0.030102
			0.591125	0.028824
			0.595124	0.027658
			0.599124	0.02769
			0.603123	0.026536
			0.607123	0.026081
			0.611122	0.025482
			0.615121	0.0256
			0.619121	0.025519
			0.62312	0.02222
			0.62712	0.020377
			0.631119	0.017134
			0.635119	0.016207
			0.639118	0.016833
			0.643118	0.015223
			0.647117	0.011393
			0.651117	0.008462
			0.655116	0.007657
			0.659116	0.004735
			0.663115	0.000318
			0.667114	-0.00513
			0.671114	-0.00779
			0.675113	-0.00589
			0.679113	-0.00363
			0.683112	-0.00469
			0.687112	-0.00497
			0.691111	-0.0026
			0.695111	-0.00114
			0.69911	-0.00059
			0.70311	-0.00204
			0.707109	-0.00162
			0.711108	9.3e-05
			0.715108	0.000164
			0.719107	-0.00081
			0.723107	-0.00241
			0.727106	-0.00332
			0.731106	-0.00294
			0.735105	-0.00762
			0.739105	-0.01263
			0.743104	-0.01517
			0.747104	-0.01626
			0.751103	-0.01725
			0.755103	-0.0177
			0.759102	-0.02009
			0.763101	-0.01872
			0.767101	-0.01379
			0.7711	-0.01213
			0.7751	-0.01173
			0.779099	-0.01176
			0.783099	-0.01373
			0.787098	-0.01289
			0.791098	-0.01197
			0.795097	-0.01391
			0.799097	-0.01717
			0.803096	-0.02133
			0.807096	-0.02413
			0.811095	-0.02516
			0.815094	-0.02662
			0.819094	-0.03113
			0.823093	-0.03838
			0.827093	-0.03826
			0.831092	-0.0382
			0.835092	-0.04047
			0.839091	-0.04308
			0.843091	-0.04457
			0.84709	-0.04374
			0.85109	-0.04128
			0.855089	-0.04043
			0.859088	-0.03856
			0.863088	-0.03558
			0.867087	-0.03477
			0.871087	-0.03217
			0.875086	-0.03062
			0.879086	-0.03011
			0.883085	-0.02899
			0.887085	-0.02759
			0.891084	-0.02884
			0.895084	-0.03376
			0.899083	-0.03543
			0.903083	-0.03787
			0.907082	-0.03977
			0.911082	-0.04164
			0.915081	-0.04454
			0.91908	-0.04761
			0.92308	-0.04791
			0.927079	-0.04486
			0.931079	-0.04598
			0.935078	-0.04606
			0.939078	-0.04398
			0.943077	-0.04188
			0.947077	-0.04212
			0.951076	-0.04317
			0.955076	-0.04383
			0.959075	-0.04374
			0.963074	-0.04254
			0.967074	-0.04075
			0.971073	-0.0395
			0.975073	-0.03674
			0.979072	-0.03182
			0.983072	-0.02976
			0.987071	-0.02993
			0.991071	-0.03095
			0.99507	-0.03172
			0.99907	-0.03194
			1.00307	-0.03187
			1.00707	-0.03247
			1.01107	-0.03637
			1.01507	-0.0343
			1.01907	-0.03731
			1.02307	-0.03827
			1.02707	-0.03853
			1.03106	-0.04085
			1.03506	-0.0416
			1.03906	-0.04176
			1.04306	-0.04473
			1.04706	-0.04808
			1.05106	-0.04834
			1.05506	-0.04802
			1.05906	-0.05008
			1.06306	-0.04842
			1.06706	-0.04799
			1.07106	-0.04681
			1.07506	-0.04603
			1.07906	-0.04631
			1.08306	-0.04802
			1.08706	-0.05038
			1.09106	-0.05249
			1.09506	-0.05586
			1.09906	-0.05638
			1.10305	-0.05746
			1.10705	-0.05747
			1.11105	-0.06106
			1.11505	-0.06248
			1.11905	-0.06136
			1.12305	-0.05972
			1.12705	-0.06087
			1.13105	-0.06507
			1.13505	-0.06606
			1.13905	-0.06997
			1.14305	-0.06998
			1.14705	-0.07207
			1.15105	-0.07335
			1.15505	-0.07183
			1.15905	-0.07092
			1.16305	-0.06909
			1.16705	-0.06472
			1.17105	-0.06121
			1.17505	-0.06139
			1.17904	-0.06312
			1.18304	-0.06347
			1.18704	-0.06437
			1.19104	-0.06561
			1.19504	-0.0688
			1.19904	-0.07118
			1.20304	-0.07035
			1.20704	-0.06902
			1.21104	-0.06869
			1.21504	-0.06802
			1.21904	-0.0685
			1.22304	-0.06828
			1.22704	-0.06776
			1.23104	-0.07022
			1.23504	-0.07134
			1.23904	-0.07213
			1.24304	-0.07087
			1.24704	-0.06949
			1.25104	-0.0687
			1.25503	-0.06925
			1.25903	-0.07036
			1.26303	-0.06915
			1.26703	-0.06869
			1.27103	-0.07076
			1.27503	-0.07261
			1.27903	-0.07309
			1.28303	-0.072
			1.28703	-0.07135
			1.29103	-0.07302
			1.29503	-0.07582
			1.29903	-0.07581
			1.30303	-0.07367
			1.30703	-0.07309
			1.31103	-0.07244
			1.31503	-0.07386
			1.31903	-0.0734
			1.32303	-0.07165
			1.32702	-0.07274
			1.33102	-0.07528
			1.33502	-0.07623
			1.33902	-0.07792
			1.34302	-0.07977
			1.34702	-0.08021
			1.35102	-0.07991
			1.35502	-0.08071
			1.35902	-0.08265
			1.36302	-0.08459
			1.36702	-0.08901
			1.37102	-0.08867
			1.37502	-0.08827
			1.37902	-0.08925
			1.38302	-0.09042
			1.38702	-0.0891
			1.39102	-0.08687
			1.39502	-0.08538
			1.39902	-0.08512
			1.40301	-0.08477
			1.40701	-0.08131
			1.41101	-0.08065
			1.41501	-0.08319
			1.41901	-0.0843
			1.42301	-0.08463
			1.42701	-0.08441
			1.43101	-0.08646
			1.43501	-0.0884
			1.43901	-0.09052
			1.44301	-0.08988
			1.44701	-0.08748
			1.45101	-0.08734
			1.45501	-0.08685
			1.45901	-0.08175
			1.46301	-0.0812
			1.46701	-0.07783
			1.47101	-0.07587
			1.475	-0.07789
			1.479	-0.0773
			1.483	-0.07593
			1.487	-0.07579
			1.491	-0.07561
			1.495	-0.07351
			1.499	-0.07002
			1.503	-0.06723
			1.507	-0.06622
			1.511	-0.06731
			1.515	-0.06283
			1.519	-0.0631
			1.523	-0.06421
			1.527	-0.06336
			1.531	-0.06521
			1.535	-0.06428
			1.539	-0.06559
			1.543	-0.06869
			1.547	-0.07031
			1.55099	-0.07178
			1.55499	-0.07232
			1.55899	-0.06883
			1.56299	-0.07033
			1.56699	-0.06878
			1.57099	-0.06698
			1.57499	-0.06706
			1.57899	-0.0701
			1.58299	-0.07044
			1.58699	-0.07261
			1.59099	-0.07388
			1.59499	-0.07292
			1.59899	-0.07309
			1.60299	-0.07426
			1.60699	-0.07255
			1.61099	-0.07077
			1.61499	-0.0723
			1.61899	-0.07207
			1.62298	-0.075
			1.62698	-0.07301
			1.63098	-0.07192
			1.63498	-0.07168
			1.63898	-0.07171
			1.64298	-0.07014
			1.64698	-0.06962
			1.65098	-0.071
			1.65498	-0.071
			1.65898	-0.06937
			1.66298	-0.06897
			1.66698	-0.0678
			1.67098	-0.06767
			1.67498	-0.06519
			1.67898	-0.06241
			1.68298	-0.06577
			1.68698	-0.0651
			1.69098	-0.06616
			1.69498	-0.06666
			1.69897	-0.0692
			1.70297	-0.07291
			1.70697	-0.07308
			1.71097	-0.07328
			1.71497	-0.07563
			1.71897	-0.07637
			1.72297	-0.07519
			1.72697	-0.07386
			1.73097	-0.07297
			1.73497	-0.07181
			1.73897	-0.07022
			1.74297	-0.06525
			1.74697	-0.06178
			1.75097	-0.06344
			1.75497	-0.06407
			1.75897	-0.06375
			1.76297	-0.06607
			1.76697	-0.06837
			1.77096	-0.07213
			1.77496	-0.07455
			1.77896	-0.07384
			1.78296	-0.07332
			1.78696	-0.07247
			1.79096	-0.07252
			1.79496	-0.07434
			1.79896	-0.07463
			1.80296	-0.07486
			1.80696	-0.07654
			1.81096	-0.0761
			1.81496	-0.0781
			1.81896	-0.07972
			1.82296	-0.08009
			1.82696	-0.08048
			1.83096	-0.08275
			1.83496	-0.08332
			1.83896	-0.08285
			1.84296	-0.08052
			1.84695	-0.07709
			1.85095	-0.07801
			1.85495	-0.07491
			1.85895	-0.07479
			1.86295	-0.07632
			1.86695	-0.07904
			1.87095	-0.08229
			1.87495	-0.0837
			1.87895	-0.08622
			1.88295	-0.08857
			1.88695	-0.09049
			1.89095	-0.09242
			1.89495	-0.09159
			1.89895	-0.09163
			1.90295	-0.09217
			1.90695	-0.09149
			1.91095	-0.09152
			1.91495	-0.08791
			1.91894	-0.08866
			1.92294	-0.09067
			1.92694	-0.08806
			1.93094	-0.0889
			1.93494	-0.0889
			1.93894	-0.08626
			1.94294	-0.08636
			1.94694	-0.08705
			1.95094	-0.08691
			1.95494	-0.08637
			1.95894	-0.08554
			1.96294	-0.0831
			1.96694	-0.08271
			1.97094	-0.08352
			1.97494	-0.08609
			1.97894	-0.08738
			1.98294	-0.08688
			1.98694	-0.08947
			1.99094	-0.09342
			1.99493	-0.0947
			1.99893	-0.09403
			2.00293	-0.09256
			2.00693	-0.0931
			2.01093	-0.09047
			2.01493	-0.08906
			2.01893	-0.089
			2.02293	-0.08646
			2.02693	-0.08503
			2.03093	-0.08454
			2.03493	-0.08579
			2.03893	-0.08689
			2.04293	-0.08999
			2.04693	-0.0929
			2.05093	-0.09461
			2.05493	-0.09531
			2.05893	-0.09551
			2.06293	-0.09518
			2.06693	-0.09425
			2.07092	-0.0937
			2.07492	-0.09344
			2.07892	-0.09244
			2.08292	-0.09079
			2.08692	-0.09011
			2.09092	-0.08988
			2.09492	-0.08911
			2.09892	-0.08974
			2.10292	-0.09041
			2.10692	-0.08978
			2.11092	-0.09006
			2.11492	-0.08993
			2.11892	-0.09034
			2.12292	-0.09133
			2.12692	-0.09214
			2.13092	-0.0921
			2.13492	-0.09108
			2.13892	-0.09522
			2.14291	-0.09197
			2.14691	-0.09357
			2.15091	-0.09613
			2.15491	-0.09586
			2.15891	-0.09567
			2.16291	-0.09594
			2.16691	-0.09561
			2.17091	-0.09497
			2.17491	-0.09231
			2.17891	-0.09047
			2.18291	-0.09164
			2.18691	-0.09285
			2.19091	-0.09265
			2.19491	-0.09381
			2.19891	-0.09728
			2.20291	-0.10017
			2.20691	-0.10232
			2.21091	-0.10157
			2.21491	-0.10088
			2.2189	-0.10159
			2.2229	-0.09953
			2.2269	-0.09947
			2.2309	-0.097
			2.2349	-0.09808
			2.2389	-0.09894
			2.2429	-0.09857
			2.2469	-0.10138
			2.2509	-0.10198
			2.2549	-0.10295
			2.2589	-0.10398
			2.2629	-0.10321
			2.2669	-0.10133
			2.2709	-0.09825
			2.2749	-0.09693
			2.2789	-0.09725
			2.2829	-0.09541
			2.2869	-0.09609
			2.29089	-0.09737
			2.29489	-0.09866
			2.29889	-0.10224
			2.30289	-0.09891
			2.30689	-0.0983
			2.31089	-0.1002
			2.31489	-0.10256
			2.31889	-0.10627
			2.32289	-0.10346
			2.32689	-0.10567
			2.33089	-0.10645
			2.33489	-0.10512
			2.33889	-0.10207
			2.34289	-0.09969
			2.34689	-0.10089
			2.35089	-0.10204
			2.35489	-0.10022
			2.35889	-0.09883
			2.36288	-0.09822
			2.36688	-0.09788
			2.37088	-0.09959
			2.37488	-0.10109
			2.37888	-0.10168
			2.38288	-0.10431
			2.38688	-0.10653
			2.39088	-0.10916
			2.39488	-0.11103
			2.39888	-0.10993
			2.40288	-0.1111
			2.40688	-0.11139
			2.41088	-0.10875
			2.41488	-0.11011
			2.41888	-0.10783
			2.42288	-0.10338
			2.42688	-0.10388
			2.43088	-0.10112
			2.43488	-0.0996
			2.43887	-0.09888
			2.44287	-0.09973
			2.44687	-0.10269
			2.45087	-0.10286
			2.45487	-0.10305
			2.45887	-0.10553
			2.46287	-0.10643
			2.46687	-0.10567
			2.47087	-0.10501
			2.47487	-0.10515
			2.47887	-0.10514
			2.48287	-0.10324
			2.48687	-0.10175
			2.49087	-0.10155
			2.49487	-0.10323
			2.49887	-0.10137
			2.50287	-0.10029
			2.50687	-0.10102
			2.51086	-0.10192
			2.51486	-0.10392
			2.51886	-0.10651
			2.52286	-0.10491
			2.52686	-0.10637
			2.53086	-0.10687
			2.53486	-0.10944
			2.53886	-0.10732
			2.54286	-0.10265
			2.54686	-0.10184
			2.55086	-0.10268
			2.55486	-0.10284
			2.55886	-0.10042
			2.56286	-0.09765
			2.56686	-0.09887
			2.57086	-0.10269
			2.57486	-0.10458
			2.57886	-0.1046
			2.58286	-0.10524
			2.58685	-0.1068
			2.59085	-0.11088
			2.59485	-0.11032
			2.59885	-0.10983
			2.60285	-0.11219
			2.60685	-0.1091
			2.61085	-0.10618
			2.61485	-0.10622
			2.61885	-0.10733
			2.62285	-0.10651
			2.62685	-0.1062
			2.63085	-0.10891
			2.63485	-0.10988
			2.63885	-0.11321
			2.64285	-0.1129
			2.64685	-0.11166
			2.65085	-0.11107
			2.65485	-0.11038
			2.65884	-0.11034
			2.66284	-0.11104
			2.66684	-0.11274
			2.67084	-0.1159
			2.67484	-0.11736
			2.67884	-0.11395
			2.68284	-0.11148
			2.68684	-0.11366
			2.69084	-0.11277
			2.69484	-0.10873
			2.69884	-0.10674
			2.70284	-0.10563
			2.70684	-0.10991
			2.71084	-0.10879
			2.71484	-0.10583
			2.71884	-0.10619
			2.72284	-0.10562
			2.72684	-0.10778
			2.73084	-0.10997
			2.73483	-0.11055
			2.73883	-0.11454
			2.74283	-0.11839
			2.74683	-0.12001
			2.75083	-0.1211
			2.75483	-0.12042
			2.75883	-0.11924
			2.76283	-0.11842
			2.76683	-0.11704
			2.77083	-0.11669
			2.77483	-0.11369
			2.77883	-0.11378
			2.78283	-0.11582
			2.78683	-0.11407
			2.79083	-0.11187
			2.79483	-0.10921
			2.79883	-0.11558
			2.80283	-0.11501
			2.80683	-0.11351
			2.81082	-0.11614
			2.81482	-0.11488
			2.81882	-0.11213
			2.82282	-0.10871
			2.82682	-0.10793
			2.83082	-0.10785
			2.83482	-0.10857
			2.83882	-0.11329
			2.84282	-0.11928
			2.84682	-0.1193
			2.85082	-0.11762
			2.85482	-0.1187
			2.85882	-0.11985
			2.86282	-0.11913
			2.86682	-0.11625
			2.87082	-0.11531
			2.87482	-0.11676
			2.87882	-0.11282
			2.88281	-0.11048
			2.88681	-0.10908
			2.89081	-0.10598
			2.89481	-0.10649
			2.89881	-0.10455
			2.90281	-0.10751
			2.90681	-0.10954
			2.91081	-0.1098
			2.91481	-0.10888
			2.91881	-0.11002
			2.92281	-0.10972
			2.92681	-0.10768
			2.93081	-0.10614
			2.93481	-0.10498
			2.93881	-0.10508
			2.94281	-0.10583
			2.94681	-0.10582
			2.95081	-0.10707
			2.9548	-0.10828
			2.9588	-0.11063
			2.9628	-0.11357
			2.9668	-0.11457
			2.9708	-0.11523
			2.9748	-0.11307
			2.9788	-0.11677
			2.9828	-0.11311
			2.9868	-0.1122
			2.9908	-0.1141
			2.9948	-0.11587
			2.9988	-0.11634
			3.0028	-0.11557
			3.0068	-0.11517
			3.0108	-0.11659
			3.0148	-0.11586
			3.0188	-0.11269
			3.0228	-0.11011
			3.0268	-0.1084
			3.03079	-0.10812
			3.03479	-0.10904
			3.03879	-0.109
			3.04279	-0.10997
			3.04679	-0.10947
			3.05079	-0.11058
			3.05479	-0.11143
			3.05879	-0.10847
			3.06279	-0.11226
			3.06679	-0.1106
			3.07079	-0.11046
			3.07479	-0.10771
			3.07879	-0.10873
			3.08279	-0.10612
			3.08679	-0.10441
			3.09079	-0.10612
			3.09479	-0.10961
			3.09879	-0.10983
			3.10279	-0.11021
			3.10678	-0.11308
			3.11078	-0.11405
			3.11478	-0.11204
			3.11878	-0.11032
			3.12278	-0.11069
			3.12678	-0.11189
			3.13078	-0.11154
			3.13478	-0.10828
			3.13878	-0.10915
			3.14278	-0.10969
			3.14678	-0.10788
			3.15078	-0.10657
			3.15478	-0.1071
			3.15878	-0.10972
			3.16278	-0.11395
			3.16678	-0.11646
			3.17078	-0.11734
			3.17478	-0.11628
			3.17877	-0.11757
			3.18277	-0.11745
			3.18677	-0.11563
			3.19077	-0.11456
			3.19477	-0.11546
			3.19877	-0.11729
			3.20277	-0.11797
			3.20677	-0.11703
			3.21077	-0.11587
			3.21477	-0.11575
			3.21877	-0.11391
			3.22277	-0.11112
			3.22677	-0.10893
			3.23077	-0.10645
			3.23477	-0.10887
			3.23877	-0.10765
			3.24277	-0.11177
			3.24677	-0.11203
			3.25077	-0.11328
			3.25476	-0.11313
			3.25876	-0.11638
			3.26276	-0.1185
			3.26676	-0.11833
			3.27076	-0.11915
			3.27476	-0.12104
			3.27876	-0.123
			3.28276	-0.12452
			3.28676	-0.12408
			3.29076	-0.12224
			3.29476	-0.12112
			3.29876	-0.11954
			3.30276	-0.11652
			3.30676	-0.11395
			3.31076	-0.11035
			3.31476	-0.11054
			3.31876	-0.1113
			3.32276	-0.1099
			3.32676	-0.10942
			3.33075	-0.11176
			3.33475	-0.11256
			3.33875	-0.11135
			3.34275	-0.1124
			3.34675	-0.11453
			3.35075	-0.11475
			3.35475	-0.11539
			3.35875	-0.11558
			3.36275	-0.11744
			3.36675	-0.11652
			3.37075	-0.11487
			3.37475	-0.11611
			3.37875	-0.11767
			3.38275	-0.11918
			3.38675	-0.12087
			3.39075	-0.12095
			3.39475	-0.12222
			3.39875	-0.12394
			3.40274	-0.12522
			3.40674	-0.1256
			3.41074	-0.12265
			3.41474	-0.11903
			3.41874	-0.12148
			3.42274	-0.12256
			3.42674	-0.12095
			3.43074	-0.12383
			3.43474	-0.12051
			3.43874	-0.12178
			3.44274	-0.12052
			3.44674	-0.12097
			3.45074	-0.12124
			3.45474	-0.12085
			3.45874	-0.1216
			3.46274	-0.12323
			3.46674	-0.12539
			3.47074	-0.12761
			3.47473	-0.127
			3.47873	-0.12398
			3.48273	-0.12372
			3.48673	-0.12312
			3.49073	-0.12155
			3.49473	-0.12053
			3.49873	-0.12226
			3.50273	-0.11797
			3.50673	-0.12019
			3.51073	-0.121
			3.51473	-0.12431
			3.51873	-0.12524
			3.52273	-0.12315
			3.52673	-0.12113
			3.53073	-0.12124
			3.53473	-0.12082
			3.53873	-0.11607
			3.54273	-0.11454
			3.54673	-0.11562
			3.55072	-0.11595
			3.55472	-0.11878
			3.55872	-0.12163
			3.56272	-0.12181
			3.56672	-0.1207
			3.57072	-0.11783
			3.57472	-0.11696
			3.57872	-0.11601
			3.58272	-0.11225
			3.58672	-0.1102
			3.59072	-0.1058
			3.59472	-0.10528
			3.59872	-0.10585
			3.60272	-0.10866
			3.60672	-0.10992
			3.61072	-0.11128
			3.61472	-0.11358
			3.61872	-0.11582
			3.62271	-0.11783
			3.62671	-0.11776
			3.63071	-0.11804
			3.63471	-0.11992
			3.63871	-0.11933
			3.64271	-0.11779
			3.64671	-0.1194
			3.65071	-0.12022
			3.65471	-0.12061
			3.65871	-0.11991
			3.66271	-0.11978
			3.66671	-0.11866
			3.67071	-0.12127
			3.67471	-0.11947
			3.67871	-0.11904
			3.68271	-0.11841
			3.68671	-0.1164
			3.69071	-0.11662
			3.6947	-0.11743
			3.6987	-0.11758
			3.7027	-0.1195
			3.7067	-0.12114
			3.7107	-0.12159
			3.7147	-0.12286
			3.7187	-0.124
			3.7227	-0.12464
			3.7267	-0.12522
			3.7307	-0.1233
			3.7347	-0.1218
			3.7387	-0.12179
			3.7427	-0.12082
			3.7467	-0.11706
			3.7507	-0.11504
			3.7547	-0.11773
			3.7587	-0.11597
			3.7627	-0.11798
			3.7667	-0.11555
			3.77069	-0.11931
			3.77469	-0.1199
			3.77869	-0.12015
			3.78269	-0.11906
			3.78669	-0.11864
			3.79069	-0.11903
			3.79469	-0.11836
			3.79869	-0.11815
			3.80269	-0.11727
			3.80669	-0.11552
			3.81069	-0.1169
			3.81469	-0.12026
			3.81869	-0.1223
			3.82269	-0.12076
			3.82669	-0.12361
			3.83069	-0.12675
			3.83469	-0.13063
			3.83869	-0.12894
			3.84269	-0.13228
			3.84668	-0.13516
			3.85068	-0.13388
			3.85468	-0.13199
			3.85868	-0.13232
			3.86268	-0.13023
			3.86668	-0.12643
			3.87068	-0.12338
			3.87468	-0.12095
			3.87868	-0.12315
			3.88268	-0.12721
			3.88668	-0.12869
			3.89068	-0.13037
			3.89468	-0.13256
			3.89868	-0.13047
			3.90268	-0.12653
			3.90668	-0.12429
			3.91068	-0.12098
			3.91468	-0.11962
			3.91867	-0.11732
			3.92267	-0.11769
			3.92667	-0.12357
			3.93067	-0.12403
			3.93467	-0.12737
			3.93867	-0.12568
			3.94267	-0.12652
			3.94667	-0.1256
			3.95067	-0.12459
			3.95467	-0.12586
			3.95867	-0.12254
			3.96267	-0.12034
			3.96667	-0.12108
			3.97067	-0.12229
			3.97467	-0.12352
			3.97867	-0.12337
			3.98267	-0.12419
			3.98667	-0.12674
			3.99067	-0.12463
			3.99466	-0.1264
			3.99866	-0.12759
			4.00266	-0.12724
			4.00666	-0.12865
			4.01066	-0.12737
			4.01466	-0.12878
			4.01866	-0.12838
			4.02266	-0.12597
			4.02666	-0.12571
			4.03066	-0.12812
			4.03466	-0.12754
			4.03866	-0.12552
			4.04266	-0.12501
			4.04666	-0.12761
			4.05066	-0.12999
			4.05466	-0.12973
			4.05866	-0.12833
			4.06266	-0.1266
			4.06666	-0.12553
			4.07066	-0.12529
			4.07465	-0.12082
			4.07865	-0.11931
			4.08265	-0.11678
			4.08665	-0.11722
			4.09065	-0.12005
			4.09465	-0.11803
			4.09865	-0.12422
			4.10265	-0.12383
			4.10665	-0.12608
			4.11065	-0.12765
			4.11465	-0.12842
			4.11865	-0.13129
			4.12265	-0.13128
			4.12665	-0.13028
			4.13065	-0.13146
			4.13465	-0.13195
			4.13865	-0.13053
			4.14264	-0.12849
			4.14665	-0.12632
			4.15064	-0.12582
			4.15464	-0.12399
			4.15864	-0.12356
			4.16264	-0.12449
			4.16664	-0.12409
			4.17064	-0.12348
			4.17464	-0.12415
			4.17864	-0.12546
			4.18264	-0.12843
			4.18664	-0.12775
			4.19064	-0.12605
			4.19464	-0.12957
			4.19864	-0.12935
			4.20264	-0.12737
			4.20664	-0.125
			4.21064	-0.12201
			4.21464	-0.11989
			4.21863	-0.11876
			4.22263	-0.11747
			4.22663	-0.11677
			4.23063	-0.11836
			4.23463	-0.12186
			4.23863	-0.12373
			4.24263	-0.12434
			4.24663	-0.12283
			4.25063	-0.12609
			4.25463	-0.1258
			4.25863	-0.1217
			4.26263	-0.1235
			4.26663	-0.12788
			4.27063	-0.12827
			4.27463	-0.12998
			4.27863	-0.13106
			4.28263	-0.13065
			4.28663	-0.13023
			4.29063	-0.12964
			4.29462	-0.12914
			4.29862	-0.12842
			4.30262	-0.12685
			4.30662	-0.12703
			4.31062	-0.12891
			4.31462	-0.12837
			4.31862	-0.13018
			4.32262	-0.13007
			4.32662	-0.12687
			4.33062	-0.12721
			4.33462	-0.12557
			4.33862	-0.12731
			4.34262	-0.12587
			4.34662	-0.12568
			4.35062	-0.12998
			4.35462	-0.13382
			4.35862	-0.13221
			4.36262	-0.12891
			4.36662	-0.12909
			4.37061	-0.12749
			4.37461	-0.12697
			4.37861	-0.12688
			4.38261	-0.12613
			4.38661	-0.12729
			4.39061	-0.12544
			4.39461	-0.12562
			4.39861	-0.13065
			4.40261	-0.12966
			4.40661	-0.12914
			4.41061	-0.12997
			4.41461	-0.13272
			4.41861	-0.14041
			4.42261	-0.13713
			4.42661	-0.13785
			4.43061	-0.14235
			4.43461	-0.14086
			4.4386	-0.14059
			4.44261	-0.13715
			4.4466	-0.13714
			4.4506	-0.13615
			4.4546	-0.13584
			4.4586	-0.13466
			4.4626	-0.13334
			4.4666	-0.13248
			4.4706	-0.12964
			4.4746	-0.12794
			4.4786	-0.12545
			4.4826	-0.12441
			4.4866	-0.12602
			4.4906	-0.12721
			4.4946	-0.13214
			4.4986	-0.13364
			4.5026	-0.13269
			4.5066	-0.13212
			4.5106	-0.13086
			4.51459	-0.13083
			4.51859	-0.1287
			4.52259	-0.12783
			4.52659	-0.12935
			4.53059	-0.13169
			4.53459	-0.13387
			4.53859	-0.13511
			4.54259	-0.13481
			4.54659	-0.13578
			4.55059	-0.13718
			4.55459	-0.13738
			4.55859	-0.13978
			4.56259	-0.13993
			4.56659	-0.13723
			4.57059	-0.1365
			4.57459	-0.13591
			4.57859	-0.13613
			4.58259	-0.13296
			4.58659	-0.13251
			4.59058	-0.13021
			4.59458	-0.12959
			4.59858	-0.13109
			4.60258	-0.12959
			4.60658	-0.12811
			4.61058	-0.12953
			4.61458	-0.12891
			4.61858	-0.12829
			4.62258	-0.12983
			4.62658	-0.1302
			4.63058	-0.12768
			4.63458	-0.12469
			4.63858	-0.12257
			4.64258	-0.12201
			4.64658	-0.12542
			4.65058	-0.12762
			4.65458	-0.12694
			4.65858	-0.12793
			4.66258	-0.1297
			4.66657	-0.13117
			4.67057	-0.12956
			4.67457	-0.12741
			4.67857	-0.12763
			4.68257	-0.12962
			4.68657	-0.13055
			4.69057	-0.13095
			4.69457	-0.1297
			4.69857	-0.13008
			4.70257	-0.12947
			4.70657	-0.12662
			4.71057	-0.12545
			4.71457	-0.1256
			4.71857	-0.12508
			4.72257	-0.12634
			4.72657	-0.12849
			4.73057	-0.1286
			4.73456	-0.12795
			4.73857	-0.12752
			4.74256	-0.1306
			4.74656	-0.13127
			4.75056	-0.13148
			4.75456	-0.12877
			4.75856	-0.13383
			4.76256	-0.13304
			4.76656	-0.1312
			4.77056	-0.12937
			4.77456	-0.12745
			4.77856	-0.12858
			4.78256	-0.13047
			4.78656	-0.13073
			4.79056	-0.1311
			4.79456	-0.13225
			4.79856	-0.13256
			4.80256	-0.13248
			4.80656	-0.13231
			4.81055	-0.13012
			4.81456	-0.12936
			4.81855	-0.13039
			4.82255	-0.12874
			4.82655	-0.1284
			4.83055	-0.12632
			4.83455	-0.12318
			4.83855	-0.12293
			4.84255	-0.12328
			4.84655	-0.12563
			4.85055	-0.128
			4.85455	-0.12862
			4.85855	-0.12902
			4.86255	-0.13095
			4.86655	-0.12944
			4.87055	-0.12752
			4.87455	-0.12561
			4.87855	-0.12518
			4.88255	-0.12618
			4.88654	-0.12662
			4.89054	-0.13037
			4.89454	-0.13577
			4.89854	-0.13712
			4.90254	-0.136
			4.90654	-0.13418
			4.91054	-0.13116
			4.91454	-0.13192
			4.91854	-0.12704
			4.92254	-0.123
			4.92654	-0.12311
			4.93054	-0.1263
			4.93454	-0.12721
			4.93854	-0.12343
			4.94254	-0.12262
			4.94654	-0.1223
			4.95054	-0.122
			4.95453	-0.12179
			4.95854	-0.12067
			4.96253	-0.12181
			4.96653	-0.12491
			4.97053	-0.12716
			4.97453	-0.12954
			4.97853	-0.12951
			4.98253	-0.13151
			4.98653	-0.13435
			4.99053	-0.13547
			4.99453	-0.13612
			4.99853	-0.13568
			5.00253	-0.13863
			5.00653	-0.14004
			5.01053	-0.14188
			5.01453	-0.14104
			5.01853	-0.14321
			5.02253	-0.14375
			5.02653	-0.1436
			5.03052	-0.14117
			5.03453	-0.13544
			5.03852	-0.13283
			5.04252	-0.13163
			5.04652	-0.13341
			5.05052	-0.13157
			5.05452	-0.1297
			5.05852	-0.13292
			5.06252	-0.13416
			5.06652	-0.13492
			5.07052	-0.13154
			5.07452	-0.12997
			5.07852	-0.1301
			5.08252	-0.12965
			5.08652	-0.12899
			5.09052	-0.12761
			5.09452	-0.12606
			5.09852	-0.12656
			5.10252	-0.12717
			5.10651	-0.12709
			5.11052	-0.12568
			5.11451	-0.12685
			5.11851	-0.12915
			5.12251	-0.13206
			5.12651	-0.13426
			5.13051	-0.13546
			5.13451	-0.13789
			5.13851	-0.13665
			5.14251	-0.13568
			5.14651	-0.13455
			5.15051	-0.13098
			5.15451	-0.12948
			5.15851	-0.12624
			5.16251	-0.12236
			5.16651	-0.12152
			5.17051	-0.12179
			5.17451	-0.12225
			5.17851	-0.11987
			5.1825	-0.12036
			5.1865	-0.12285
			5.1905	-0.12616
			5.1945	-0.13019
			5.1985	-0.12925
			5.2025	-0.12935
			5.2065	-0.1322
			5.2105	-0.13313
			5.2145	-0.13135
			5.2185	-0.12884
			5.2225	-0.13197
			5.2265	-0.13309
			5.2305	-0.13209
			5.2345	-0.1302
			5.2385	-0.12877
			5.2425	-0.12665
			5.2465	-0.1262
			5.25049	-0.12911
			5.2545	-0.13001
			5.25849	-0.12946
			5.26249	-0.13141
			5.26649	-0.13466
			5.27049	-0.13459
			5.27449	-0.13131
			5.27849	-0.13008
			5.28249	-0.12952
			5.28649	-0.12697
			5.29049	-0.12299
			5.29449	-0.1222
			5.29849	-0.12392
			5.30249	-0.12733
			5.30649	-0.12778
			5.31049	-0.12579
			5.31449	-0.12545
			5.31849	-0.12562
			5.32249	-0.12419
			5.32648	-0.12359
			5.33049	-0.12349
			5.33448	-0.12573
			5.33848	-0.12806
			5.34248	-0.12757
			5.34648	-0.12725
			5.35048	-0.12563
			5.35448	-0.12512
			5.35848	-0.12518
			5.36248	-0.12525
			5.36648	-0.12426
			5.37048	-0.12601
			5.37448	-0.1265
			5.37848	-0.12439
			5.38248	-0.12358
			5.38648	-0.12357
			5.39048	-0.12192
			5.39448	-0.11891
			5.39848	-0.11924
			5.40247	-0.12036
			5.40648	-0.12127
			5.41047	-0.12164
			5.41447	-0.1227
			5.41847	-0.12241
			5.42247	-0.12176
			5.42647	-0.12381
			5.43047	-0.12629
			5.43447	-0.12865
			5.43847	-0.13122
			5.44247	-0.13327
			5.44647	-0.13467
			5.45047	-0.13144
			5.45447	-0.12899
			5.45847	-0.12994
			5.46247	-0.12981
			5.46647	-0.12733
			5.47047	-0.12611
			5.47447	-0.12796
			5.47846	-0.12973
			5.48246	-0.13004
			5.48646	-0.12982
			5.49046	-0.13106
			5.49446	-0.13262
			5.49846	-0.13244
			5.50246	-0.1332
			5.50646	-0.134
			5.51046	-0.13333
			5.51446	-0.13131
			5.51846	-0.13
			5.52246	-0.12678
			5.52646	-0.12444
			5.53046	-0.12074
			5.53446	-0.12138
			5.53846	-0.1241
			5.54246	-0.12429
			5.54646	-0.12425
			5.55046	-0.12363
			5.55445	-0.12563
			5.55845	-0.12751
			5.56245	-0.12596
			5.56645	-0.12701
			5.57045	-0.1308
			5.57445	-0.13255
			5.57845	-0.1316
			5.58245	-0.12785
			5.58645	-0.12675
			5.59045	-0.12882
			5.59445	-0.12659
			5.59845	-0.12629
			5.60245	-0.12948
			5.60645	-0.13236
			5.61045	-0.13292
			5.61445	-0.13067
			5.61845	-0.12843
			5.62245	-0.12589
			5.62645	-0.12356
			5.63044	-0.12478
			5.63444	-0.12622
			5.63844	-0.1272
			5.64244	-0.12665
			5.64644	-0.12707
			5.65044	-0.12822
			5.65444	-0.12837
			5.65844	-0.12681
			5.66244	-0.12351
			5.66644	-0.12297
			5.67044	-0.12436
			5.67444	-0.12237
			5.67844	-0.1196
			5.68244	-0.12041
			5.68644	-0.12089
			5.69044	-0.11958
			5.69444	-0.11871
			5.69843	-0.12005
			5.70244	-0.12173
			5.70643	-0.12419
			5.71043	-0.12657
			5.71443	-0.1298
			5.71843	-0.13224
			5.72243	-0.13492
			5.72643	-0.13783
			5.73043	-0.13638
			5.73443	-0.13357
			5.73843	-0.1327
			5.74243	-0.13076
			5.74643	-0.1284
			5.75043	-0.12643
			5.75443	-0.12586
			5.75843	-0.12879
			5.76243	-0.13124
			5.76643	-0.13282
			5.77043	-0.13229
			5.77442	-0.1345
			5.77842	-0.13348
			5.78242	-0.13025
			5.78642	-0.12679
			5.79042	-0.12611
			5.79442	-0.12649
			5.79842	-0.12536
			5.80242	-0.12476
			5.80642	-0.12689
			5.81042	-0.12735
			5.81442	-0.12845
			5.81842	-0.13
			5.82242	-0.13131
			5.82642	-0.13204
			5.83042	-0.12966
			5.83442	-0.12827
			5.83842	-0.1289
			5.84242	-0.1277
			5.84642	-0.12233
			5.85041	-0.11995
			5.85441	-0.11989
			5.85841	-0.12131
			5.86241	-0.12223
			5.86641	-0.1213
			5.87041	-0.12225
			5.87441	-0.12419
			5.87841	-0.12419
			5.88241	-0.12427
			5.88641	-0.12574
			5.89041	-0.12403
			5.89441	-0.12255
			5.89841	-0.12057
			5.90241	-0.11893
			5.90641	-0.11897
			5.91041	-0.11703
			5.91441	-0.11712
			5.91841	-0.11933
			5.92241	-0.12051
			5.9264	-0.12058
			5.9304	-0.11944
			5.9344	-0.11947
			5.9384	-0.11927
			5.9424	-0.11853
			5.9464	-0.11665
			5.9504	-0.11473
			5.9544	-0.11434
			5.9584	-0.11403
			5.9624	-0.1147
			5.9664	-0.11584
			5.9704	-0.11566
			5.9744	-0.11613
			5.9784	-0.11658
			5.9824	-0.11667
			5.9864	-0.11692
			5.9904	-0.11781
			5.99439	-0.12055
			5.99839	-0.12512
			6.00239	-0.1248
			6.00639	-0.12141
			6.01039	-0.11842
			6.01439	-0.11321
			6.01839	-0.11494
			6.02239	-0.11583
			6.02639	-0.11216
			6.03039	-0.11308
			6.03439	-0.11507
			6.03839	-0.11803
			6.04239	-0.1217
			6.04639	-0.12372
			6.05039	-0.12309
			6.05439	-0.12351
			6.05839	-0.1242
			6.06239	-0.12306
			6.06639	-0.12221
			6.07038	-0.11906
			6.07438	-0.11655
			6.07838	-0.11839
			6.08238	-0.12046
			6.08638	-0.11952
			6.09038	-0.12051
			6.09438	-0.12198
			6.09838	-0.12406
			6.10238	-0.12515
			6.10638	-0.12448
			6.11038	-0.12422
			6.11438	-0.123
			6.11838	-0.12137
			6.12238	-0.11938
			6.12638	-0.12061
			6.13038	-0.12024
			6.13438	-0.11914
			6.13838	-0.12038
			6.14238	-0.12096
			6.14637	-0.12003
			6.15037	-0.11932
			6.15437	-0.11892
			6.15837	-0.11676
			6.16237	-0.11374
			6.16637	-0.11461
			6.17037	-0.11495
			6.17437	-0.11602
			6.17837	-0.11847
			6.18237	-0.11762
			6.18637	-0.11737
			6.19037	-0.11731
			6.19437	-0.11663
			6.19837	-0.11503
			6.20237	-0.11165
			6.20637	-0.10611
			6.21037	-0.09966
			6.21436	-0.09463
			6.21837	-0.08398
			6.22236	-0.07406
			6.22636	-0.06579
			6.23036	-0.05951
			6.23436	-0.05419
			6.23836	-0.05083
			6.24236	-0.05098
			6.24636	-0.05199
			6.25036	-0.05146
			6.25436	-0.054
			6.25836	-0.05361
			6.26236	-0.05573
			6.26636	-0.05349
			6.27036	-0.0502
			6.27436	-0.04783
			6.27836	-0.04756
			6.28236	-0.04638
			6.28636	-0.04439
			6.29035	-0.04324
			6.29436	-0.04216
			6.29835	-0.04089
			6.30235	-0.0432
			6.30635	-0.04143
			6.31035	-0.04291
			6.31435	-0.0461
			6.31835	-0.04847
			6.32235	-0.05253
			6.32635	-0.05682
			6.33035	-0.05983
			6.33435	-0.06053
			6.33835	-0.05887
			6.34235	-0.0565
			6.34635	-0.05459
			6.35035	-0.05303
			6.35435	-0.05887
			6.35835	-0.0604
			6.36235	-0.05969
			6.36634	-0.06275
			6.37035	-0.06744
			6.37434	-0.0711
			6.37834	-0.07141
			6.38234	-0.07166
			6.38634	-0.07434
			6.39034	-0.07838
			6.39434	-0.08245
			6.39834	-0.08425
			6.40234	-0.08392
			6.40634	-0.08294
			6.41034	-0.0832
			6.41434	-0.08307
			6.41834	-0.08325
			6.42234	-0.08561
			6.42634	-0.08876
			6.43034	-0.09014
			6.43434	-0.09
			6.43834	-0.0906
			6.44233	-0.09129
			6.44633	-0.08869
			6.45033	-0.08788
			6.45433	-0.09213
			6.45833	-0.09557
			6.46233	-0.09714
			6.46633	-0.09675
			6.47033	-0.09957
			6.47433	-0.10059
			6.47833	-0.09819
			6.48233	-0.09664
			6.48633	-0.09641
			6.49033	-0.09385
			6.49433	-0.09177
			6.49833	-0.08732
			6.50233	-0.09115
			6.50633	-0.08845
			6.51032	-0.08656
			6.51433	-0.08716
			6.51832	-0.08721
			6.52232	-0.08934
			6.52632	-0.09101
			6.53032	-0.09164
			6.53432	-0.09317
			6.53832	-0.0946
			6.54232	-0.0956
			6.54632	-0.09834
			6.55032	-0.10034
			6.55432	-0.1012
			6.55832	-0.1051
			6.56232	-0.10537
			6.56632	-0.10738
			6.57032	-0.10659
			6.57432	-0.10549
			6.57832	-0.10478
			6.58232	-0.10423
			6.58631	-0.10505
			6.59032	-0.10641
			6.59431	-0.10608
			6.59831	-0.10824
			6.60231	-0.10985
			6.60631	-0.11381
			6.61031	-0.11422
			6.61431	-0.11401
			6.61831	-0.11412
			6.62231	-0.11402
			6.62631	-0.11401
			6.63031	-0.11481
			6.63431	-0.11396
			6.63831	-0.11229
			6.64231	-0.11247
			6.64631	-0.11121
			6.65031	-0.11025
			6.65431	-0.10901
			6.65831	-0.10576
			6.6623	-0.10626
			6.66631	-0.10457
			6.6703	-0.10177
			6.6743	-0.10313
			6.6783	-0.10308
			6.6823	-0.10274
			6.6863	-0.10385
			6.6903	-0.104
			6.6943	-0.10412
			6.6983	-0.10729
			6.7023	-0.10661
			6.7063	-0.10484
			6.7103	-0.10231
			6.7143	-0.10213
			6.7183	-0.10235
			6.7223	-0.10147
			6.7263	-0.10243
			6.7303	-0.10277
			6.7343	-0.10279
			6.73829	-0.10236
			6.74229	-0.10221
			6.74629	-0.1045
			6.75029	-0.1043
			6.75429	-0.10607
			6.75829	-0.11139
			6.76229	-0.11199
			6.76629	-0.11398
			6.77029	-0.1134
			6.77429	-0.11265
			6.77829	-0.10928
			6.78229	-0.10689
			6.78629	-0.10454
			6.79029	-0.10156
			6.79429	-0.10063
			6.79829	-0.1019
			6.80229	-0.1037
			6.80629	-0.10232
			6.81029	-0.10068
			6.81428	-0.10204
			6.81828	-0.10163
			6.82228	-0.10212
			6.82628	-0.10511
			6.83028	-0.10694
			6.83428	-0.10861
			6.83828	-0.1107
			6.84228	-0.11307
			6.84628	-0.1153
			6.85028	-0.11518
			6.85428	-0.11355
			6.85828	-0.11203
			6.86228	-0.11268
			6.86628	-0.11166
			6.87028	-0.1122
			6.87428	-0.11305
			6.87828	-0.11174
			6.88228	-0.11334
			6.88627	-0.11756
			6.89027	-0.12028
			6.89427	-0.12026
			6.89827	-0.1184
			6.90227	-0.11504
			6.90627	-0.11531
			6.91027	-0.11493
			6.91427	-0.11576
			6.91827	-0.11443
			6.92227	-0.11266
			6.92627	-0.1144
			6.93027	-0.11659
			6.93427	-0.11547
			6.93827	-0.11468
			6.94227	-0.11457
			6.94627	-0.11141
			6.95027	-0.10766
			6.95427	-0.10851
			6.95826	-0.10729
			6.96226	-0.10502
			6.96626	-0.10715
			6.97026	-0.10919
			6.97426	-0.1113
			6.97826	-0.11034
			6.98226	-0.10985
			6.98626	-0.11248
			6.99026	-0.11577
			6.99426	-0.11366
			6.99826	-0.11497
			7.00226	-0.11881
			7.00626	-0.12166
			7.01026	-0.12175
			7.01426	-0.1201
			7.01826	-0.11902
			7.02226	-0.11829
			7.02626	-0.11439
			7.03026	-0.11341
			7.03425	-0.11248
			7.03825	-0.11089
			7.04225	-0.11201
			7.04625	-0.11682
			7.05025	-0.11851
			7.05425	-0.11865
			7.05825	-0.11937
			7.06225	-0.12124
			7.06625	-0.12475
			7.07025	-0.12141
			7.07425	-0.12213
			7.07825	-0.12444
			7.08225	-0.12295
			7.08625	-0.1212
			7.09025	-0.12065
			7.09425	-0.11958
			7.09825	-0.11783
			7.10224	-0.11678
			7.10625	-0.1168
			7.11024	-0.11792
			7.11424	-0.11921
			7.11824	-0.12042
			7.12224	-0.11821
			7.12624	-0.11864
			7.13024	-0.1193
			7.13424	-0.11977
			7.13824	-0.12106
			7.14224	-0.12071
			7.14624	-0.12229
			7.15024	-0.12022
			7.15424	-0.12038
			7.15824	-0.12102
			7.16224	-0.12211
			7.16624	-0.12001
			7.17024	-0.12122
			7.17424	-0.12289
			7.17823	-0.12213
			7.18224	-0.11817
			7.18623	-0.11545
			7.19023	-0.11317
			7.19423	-0.11238
			7.19823	-0.10999
			7.20223	-0.10872
			7.20623	-0.1066
			7.21023	-0.10927
			7.21423	-0.10888
			7.21823	-0.11183
			7.22223	-0.11036
			7.22623	-0.11057
			7.23023	-0.11252
			7.23423	-0.11145
			7.23823	-0.11095
			7.24223	-0.11116
			7.24623	-0.10972
			7.25023	-0.1131
			7.25422	-0.11444
			7.25822	-0.11434
			7.26222	-0.11324
			7.26622	-0.11141
			7.27022	-0.1103
			7.27422	-0.11132
			7.27822	-0.10941
			7.28222	-0.10408
			7.28622	-0.10492
			7.29022	-0.10632
			7.29422	-0.10942
			7.29822	-0.10822
			7.30222	-0.10518
			7.30622	-0.10968
			7.31022	-0.11503
			7.31422	-0.11585
			7.31822	-0.11571
			7.32222	-0.12057
			7.32622	-0.12552
			7.33021	-0.12642
			7.33421	-0.12825
			7.33821	-0.12864
			7.34221	-0.13037
			7.34621	-0.12641
			7.35021	-0.12231
			7.35421	-0.12209
			7.35821	-0.11954
			7.36221	-0.11883
			7.36621	-0.11374
			7.37021	-0.11704
			7.37421	-0.12221
			7.37821	-0.12522
			7.38221	-0.12518
			7.38621	-0.12677
			7.39021	-0.12722
			7.39421	-0.13167
			7.39821	-0.12923
			7.40221	-0.12734
			7.4062	-0.12621
			7.4102	-0.12269
			7.4142	-0.1246
			7.4182	-0.1228
			7.4222	-0.11759
			7.4262	-0.11537
			7.4302	-0.1167
			7.4342	-0.1132
			7.4382	-0.11112
			7.4422	-0.10634
			7.4462	-0.11192
			7.4502	-0.1124
			7.4542	-0.11556
			7.4582	-0.11529
			7.4622	-0.11347
			7.4662	-0.11687
			7.4702	-0.11397
			7.47419	-0.11251
			7.4782	-0.1108
			7.48219	-0.11244
			7.48619	-0.1112
			7.49019	-0.11029
			7.49419	-0.10752
			7.49819	-0.10758
			7.50219	-0.111
			7.50619	-0.11139
			7.51019	-0.11192
			7.51419	-0.11571
			7.51819	-0.1209
			7.52219	-0.11987
			7.52619	-0.1203
			7.53019	-0.11743
			7.53419	-0.11797
			7.53819	-0.12033
			7.54219	-0.11978
			7.54619	-0.12041
			7.55018	-0.11879
			7.55419	-0.12428
			7.55818	-0.12472
			7.56218	-0.11981
			7.56618	-0.12176
			7.57018	-0.12103
			7.57418	-0.12239
			7.57818	-0.11991
			7.58218	-0.1186
			7.58618	-0.12108
			7.59018	-0.11881
			7.59418	-0.12165
			7.59818	-0.11968
			7.60218	-0.1191
			7.60618	-0.11937
			7.61018	-0.12181
			7.61418	-0.12197
			7.61818	-0.1225
			7.62218	-0.12067
			7.62617	-0.11939
			7.63018	-0.12099
			7.63417	-0.119
			7.63817	-0.1169
			7.64217	-0.11621
			7.64617	-0.11839
			7.65017	-0.11895
			7.65417	-0.11995
			7.65817	-0.12004
			7.66217	-0.12526
			7.66617	-0.12497
			7.67017	-0.12418
			7.67417	-0.1235
			7.67817	-0.12398
			7.68217	-0.12255
			7.68617	-0.1252
			7.69017	-0.12441
			7.69416	-0.12501
			7.69817	-0.12704
			7.70216	-0.12722
			7.70616	-0.12682
			7.71016	-0.11941
			7.71416	-0.11898
			7.71816	-0.11844
			7.72216	-0.1153
			7.72616	-0.11004
			7.73016	-0.1137
			7.73416	-0.1144
			7.73816	-0.11494
			7.74216	-0.11729
			7.74616	-0.11707
			7.75016	-0.11913
			7.75416	-0.12243
			7.75816	-0.1205
			7.76216	-0.12263
			7.76616	-0.12299
			7.77016	-0.12071
			7.77416	-0.12205
			7.77815	-0.11904
			7.78215	-0.11909
			7.78615	-0.11624
			7.79015	-0.11648
			7.79415	-0.11631
			7.79815	-0.11527
			7.80215	-0.11427
			7.80615	-0.11178
			7.81015	-0.11134
			7.81415	-0.10863
			7.81815	-0.11023
			7.82215	-0.11237
			7.82615	-0.11293
			7.83015	-0.11664
			7.83415	-0.11941
			7.83815	-0.12217
			7.84215	-0.12197
			7.84615	-0.12197
			7.85014	-0.12317
			7.85414	-0.12124
			7.85814	-0.12093
			7.86214	-0.1193
			7.86614	-0.11882
			7.87014	-0.12068
			7.87414	-0.12115
			7.87814	-0.12049
			7.88214	-0.11986
			7.88614	-0.1188
			7.89014	-0.11994
			7.89414	-0.11735
			7.89814	-0.1134
			7.90214	-0.11469
			7.90614	-0.11572
			7.91014	-0.11752
			7.91414	-0.11537
			7.91814	-0.11855
			7.92213	-0.12242
			7.92613	-0.12346
			7.93013	-0.12587
			7.93413	-0.12124
			7.93813	-0.12326
			7.94213	-0.11986
			7.94613	-0.12036
			7.95013	-0.12319
			7.95413	-0.12278
			7.95813	-0.12251
			7.96213	-0.12112
			7.96613	-0.12296
			7.97013	-0.12363
			7.97413	-0.11606
			7.97813	-0.11464
			7.98213	-0.11025
			7.98613	-0.10993
			7.99013	-0.10787
[truncated: 28,006 more rows]

## Sheet: Supplementary Fig. 3a
	Supplementary Fig. 3a
			UDP-GlcNAc concentration (M)	Fraction bound
			1.53e-10	0.00129467	0.00942314	0.000224526
			3.05e-10	0.00229459	0.0496437	0.0538761
			6.1e-10	0.103965	0.090862	0.102405
			1.22e-09	0.0912455	0.0430879	0.0735799
			2.44e-09	0.0306047	0.0225821	0.0546837
			4.88e-09	0.0293845	0.014017	0.0510303
			9.77e-09	0.148898	0.0417563	0.142309
			1.95e-08	0.158914	0.0446708	0.349482
			3.91e-08	0.153413	0.450891	0.410254
			7.81e-08	0.383589	0.460699	0.473696
			1.56e-07	0.409773	0.587586	0.550872
			3.13e-07	0.755756	0.540809	0.806798
			6.25e-07	0.804353	0.783881	0.819054
			1.25e-06	0.826007	1.10334	0.991065
			2.5e-06	1.08578	0.928969	0.980453
			5e-06	0.972326	0.994262	1.0316

## Sheet: Supplementary Fig. 3b
	Supplementary Fig. 3b
			UDP-GalNAc concentration (M)	Fraction bound
			3.05176e-10	0.0138862	0.0493542	0.0285142
			6.10352e-10	0.147864	0.0573208	0.0378198
			1.2207e-09	0.000550601	0.00425632	0.03848
			2.44141e-09	0.11543	0.00528773	0.0304103
			4.88281e-09	0.0369908	0.0137906	0.129929
			9.76563e-09	0.0580237	0.0200903	0.246286
			1.95313e-08	0.158991	0.181676	0.0941494
			3.90625e-08	0.139677	0.283566	0.265554
			7.8125e-08	0.534545	0.423747	0.545303
			1.5625e-07	0.437022	0.339598	0.266979
			3.125e-07	0.624984	0.721278	0.343135
			6.25e-07	0.625118	0.579147	0.630503
			1.25e-06	0.617926	0.679363	0.73946
			2.5e-06	0.804963	0.76835	0.99623
			5e-06	1.08729	0.959144	0.910377
			1e-05	1.01491	0.97355	1.00322

## Sheet: Supplementary Fig. 3c
	Supplementary Fig. 3c
			UDP-Glc concentration (M)	Fraction bound
			6.10352e-10	0.00255546	0.00845962	0.00770728
			1.2207e-09	0.135251	0.0017983	0.0964307
			2.44141e-09	0.098206	0.0797032	0.0423697
			4.88281e-09	0.0307868	0.0184271	0.0543403
			9.76563e-09	0.0535506	0.0633639	0.0142256
			1.95313e-08	0.0394443	0.00978414	0.0764016
			3.90625e-08	0.132623	0.0279696	0.0484477
			7.8125e-08	0.174482	0.0210013	0.0721649
			1.5625e-07	0.16849	0.252712	0.182371
			3.125e-07	0.252195	0.225133	0.409015
			6.25e-07	0.443012	0.332126	0.376719
			1.25e-06	0.642446	0.407094	0.42046
			2.5e-06	0.672813	0.496759	0.525135
			5e-06	0.737564	0.673883	0.944412
			1e-05	0.958203	0.920747	0.878881
			2e-05	1.07181	0.959913	0.943176

## Sheet: Supplementary Fig. 3d
	Supplementary Fig. 3d
			UDP-Gal concentration (M)	Fraction bound
			7.62939e-10	0.100373	0.0224653	0.00201743
			1.52588e-09	0.142575	-0.0979504	0.0992011
			3.05176e-09	-0.0589404	-0.0896883	0.117019
			6.10352e-09	0.0170999	0.112542	0.0421194
			1.2207e-08	0.0349739	0.173011	0.0533011
			2.44141e-08	0.00118311	0.0342762	0.0879672
			4.88281e-08	0.0884321	0.0323383	0.123716
			9.76563e-08	0.213072	0.185876	0.325433
			1.95313e-07	0.314916	0.188198	0.430115
			3.90625e-07	0.281316	0.245587	0.364146
			7.8125e-07	0.345215	0.273336	0.336955
			1.5625e-06	0.562029	0.338388	0.563824
			3.125e-06	0.696321	0.524295	0.756537
			6.25e-06	0.817829	0.758532	1.15366
			1.25e-05	0.935978	0.715322	0.903971
			2.5e-05	1.02749	0.866471	1.03285

## Sheet: Supplementary Fig. 3e
	Supplementary Fig. 3e
			UDP-Rha concentration (M)	Fraction bound
			1.52588e-08	-0.0700098	0.0850515	0.0129374
			3.05176e-08	-0.0477667	0.105989	0.0423129
			6.10352e-08	-0.0372295	0.0551412	0.0239857
			1.2207e-07	0.0459483	-0.0566449	0.0349217
			2.44141e-07	0.0799026	0.0338136	0.0133833
			4.88281e-07	0.0663043	0.0230938	0.0452713
			9.76563e-07	0.110109	0.0109091	0.136984
			1.95313e-06	0.231325	0.317428	0.293195
			3.90625e-06	0.47681	0.216772	0.397486
			7.8125e-06	0.600631	0.257686	0.539276
			1.5625e-05	0.522826	0.490832	0.552646
			3.125e-05	0.733973	0.476044	0.683615
			6.25e-05	0.686253	0.521731	0.736425
			0.000125	0.881517	0.762889	0.873846
			0.00025	1.04307	0.837672	0.973625
			0.0005	1.01066	0.94843	0.993466

[truncated: 4 more sheets: Supplementary Fig. 3f, Supplementary Fig. 5d, Supplementary Fig. 7e, Supplementary Fig. 10]
